# Supplementary material for: A high-resolution physical map integrating an anchored chromosome with the BAC physical maps of wheat chromosome 6B
Source: BMC Genomics. 2015 Aug 12;16(1):595. doi: 10.1186/s12864-015-1803-y (PMC4534020; doi:10.1186/s12864-015-1803-y)
Supplement: Additional file 5: — Integrated data for the RH map and BAC contigs of chromosome 6B. The markers, distance between markers and cumulative distance are provided for the 6B RH map. The marker location on the deletion bin is also indicated. The ordered contig data mapped on the RH map with each of the markers provide the contig name, contig size, number of BAC clones, number of MTP clones and names of the markers anchored in the same contig. The physical position of each contig is denoted by the cumulative contig size starting from the contig ‘6BS_CTG219’ located on the end of 6BS. (XLSX 189 kb) [file 12864_2015_1803_MOESM5_ESM.xlsx]

## Sheet: Sheet1
Additional file 5: Integrated data for the RH map and BAC contigs of chromosome 6B.
The markers, distance between markers and cumulative distance are provided for the 6B RH map. The marker location on the deletion bin is also indicated. The ordered contig data mapped on the RH map with each of the markers provide the contig name, contig size, number of BAC clones, number of MTP clones and names of the markers anchored in the same contig. The physical position of each contig is d…
6B RH map					6B physical map
Position	marker	distance(cR)	cumulative(cR)	Deletion bin	contig name	contig size (bp)	physical position (bp)	#BACs in contig	#MTPs in contig	markers in contig
1	ISBP1290	0	0	6BS7	6BS_CTG219	636840	0	22	4	ISBP0477	ISBP1290	ISBP1472
2	TNAC5094-2	1.9	0	6BS7	6BS_CTG1081	302760	636840	13	2	TNAC1673	TNAC5094	TNAC8220	TNAC5094-2
3	ISBP0484	0.9	1.9	6BS7	6BS_CTG71	1242360	939600	70	9	TNAC3829	TNAC8221	GZ6H173	ISBP0498-2	ISBP0484	M6orth0662	M6orth0866	M6orth0940	gpw7292	ISBP1189	ISBP1363
4	ISBP0034	0.9	2.9	6BS7	6BS_CTG182	3267720	2181960	161	29	gpw4357	ISBP0481	ISBP0224	gpw4095	ISBP0049	GZ6H202	6BS-0148N18_R	M6orth0983	ISBP0057	ISBP0034	GZ6H269	ISBP1132	ISBP1137	ISBP1309	ISBP1311	ISBP1425	ISBP1174
5	ISBP0057	0	3.8	6BS7	6BS_CTG182
6	ISBP0049	0	3.8	6BS7	6BS_CTG182
7	ISBP0224	0	3.8	6BS7	6BS_CTG182
8	ISBP0056	0.9	3.8	6BS7	6BS_CTG155	1633860	5449680	98	17	ISBP0056	ISBP0270	ISBP1020	ISBP1271	ISBP1455	ISBP1118-1
9	ISBP0276	1.9	4.8	6BS7	6BS_CTG179	2583900	7083540	161	25	wg232b	ISBP0477	ISBP0276	GZ6H244(245)	TNAC3824	GZ6H191	TNAC3823	TNAC3822	GZ6H181	ISBP0226	GZ6H280	cfe152	DuPw217	ksuG8a	ISBP1241	ISBP1443	ISBP1454-1
10	ISBP0151	3.8	6.7	6BS7	6BS_CTG258	678600	9667440	46	6	ISBP0151	ISBP0482	gwm613	ISBP1169	ISBP1408-1	ISBP1185-1
11	TNAC1674-2	2.9	10.5	6BS7	6BS_CTG2879	292320	10346040	14	2	TNAC1674	TNAC8222	TNAC1674-2
12	ISBP0387	3.8	13.4	6BS7	6BS_CTG1226	417600	10638360	15	3	ISBP0387
13	ISBP0238	5.7	17.2	6BS7	6BS_CTG143	1785240	11055960	71	13	bcd342a	ISBP0455	ISBP0238	6BS-0147J05_F
14	GZ6H016-2	2.8	22.9	6BS7	6BS_CTG60	1164060	12841200	61	17	TNAC3832	hbe297	GZ6H016	M6orth0984	GZ6H137	GZ6H210	ISBP0042	GZ6H016-2
15	ISBP0396	0	25.8	6BS7	6BS_CTG703	349740	14005260	13	3	ISBP0396
16	ISBP2396	0	25.8	6BS7	6BS_CTG330	339300	14355000	28	2	ISBP2396	KGS0396
17	KGS0396	0.9	25.8	6BS7	6BS_CTG330
18	ISBP1220	2.8	26.7	6BS7	6BS_CTG298	574200	14694300	22	4	gpw4395	ISBP1220
19	gpw4395	2.8	29.5	6BS7	6BS_CTG298
20	ISBP2344	0	32.4	6BS7	6BS_CTG123	443700	15268500	41	5	ISBP0139	ISBP2344	KGS0342	KGS0347
21	KGS0342	0	32.4	6BS7	6BS_CTG123
22	KGS0347	1.9	32.4	6BS7	6BS_CTG123
23	M6orth1237	2.9	34.3	6BS7	6BS_CTG146	1221480	15712200	101	11	TNAC3836	M6orth1237	cfd6	M6orth0536	GZ6H380	ISBP1395
24	TNAC4000	0.9	37.1	6BS7	6BS_CTG277	1216260	16933680	65	11	TNAC4000	M6orth0600	M6orth0293	gpw4032	GZ6H347	ISBP1252
25	ISBP0261	0	38.1	6BS7	6BS_CTG420	459360	18149940	32	5	wmc486	ISBP0261	ISBP1346
26	ISBP1491	0	38.1	6BS7
27	ISBP0043	0	38.1	6BS7
28	ISBP0366	0.9	38.1	6BS7	6BS_CTG11	3346020	18609300	187	31	ISBP0366	ISBP0372	ISBP0237	M6orth0445	GZ6H309	GZ6H140	M6orth0868	psr136	ISBP0105	ISBP1126	ISBP1419	ISBP1460
29	ISBP0203	1.9	39.1	6BS7	6BS_CTG202	1237140	21955320	50	8	ISBP0415	ISBP0168	ISBP0203
30	TNAC3836-2	1.9	41	6BS7	6BS_CTG61	809100	23192460	58	9	wmc179-2	TNAC3836	TNAC3836-2
31	ISBP1390	1.9	42.9	6BS7	6BS_CTG27	3382560	24001560	202	32	TNAC1680	TNAC5095	ISBP0092	6BS-0147I17_R	ISBP1179	ISBP1376	ISBP1390
32	ISBP0444	5.8	44.8	6BS7	6BS_CTG131	1289340	27384120	86	13	ISBP0444	ISBP0489	ISBP1491
33	ISBP0225	1.9	50.6	6BS7	6BS_CTG2867	2448180	28673460	133	23	ISBP0225	ISBP0418	M6orth1229	ISBP0318	ISBP0012	ISBP1010	ISBP1238
34	ISBP0190	0	52.5	6BS7	6BS_CTG151-07	574200	31121640	41	6	ISBP0092	ISBP0190	M6orth0309	M6orth0310	M6orth0876	M6orth0877	GZ6H187	M6orth0919	ISBP1092-1	ISBP1172-1	ISBP1379
35	M6orth1209-2	1.9	52.5	6BS7	6BS_CTG488	1419840	31695840	78	9	GZ6H162	M6orth1209	GZ6H162-2	M6orth1209-2
36	GZ6H162-2	0.9	54.4	6BS7	6BS_CTG488
37	ISBP0424	1.9	55.3	6BS7	6BS_CTG376	1351980	33115680	73	12	ISBP0006	TNAC3837	TNAC8224	GZ6H196	GZ6H197	M6orth0870	ISBP0299	ISBP0421	hbg1066	ISBP0424	ISBP1122
38	ISBP1139	0	57.2	6BS7	6BS_CTG264	2542140	34467660	124	25	fba344	M6orth0802	M6orth0018	wmc419	ISBP1087	ISBP1139	ISBP1234	ISBP1255	ISBP1329
39	ISBP0264	0	57.2	6BS7	6BS_CTG250	866520	37009800	56	7	ISBP0264	ISBP0140	cfd13
40	ISBP2384	0	57.2	6BS7	6BS_CTG1363	344520	37876320	15	3	TNAC7284	TNAC7283	ISBP2384	KGS0374	KGS0384
41	KGS0374	0.9	57.2	6BS7	6BS_CTG1363
42	KGS0384	0.9	58.2	6BS7	6BS_CTG1363
43	ISBP0367	0	59.2	6BS7	6BS_CTG53	3178980	38220840	140	25	ISBP0367	ISBP0308	M6orth0303	ISBP0365	wmc487	ISBP0371	M6orth0663	GZ6H192	6BS-147I08_R	ISBP1039	ISBP1090	ISBP1142	ISBP1170	ISBP1216	ISBP1311
44	GZ6H164	0	59.2	6BS7	6BS_CTG2862	1367640	41399820	98	13	GZ6H347	TNAC8225	ISBP0268	GZ6H164	GZ6H149	ISBP1096	ISBP1203	ISBP1312	ISBP1361	ISBP1493	ISBP1206	ISBP1215
45	ISBP0038	0	59.2	6BS7	6BS_CTG1035	1482480	42767460	60	15	ISBP0038	GZ6H034	GZ6H233(234)	TNAC3841	GZ6H362	ISBP0491	ISBP1078	ISBP1275	ISBP1315
46	ISBP2359	0	59.2	6BS7	6BS_CTG698	407160	44249940	17	2	cfd1-2	ISBP2359	KGS0354	KGS0353
47	KGS0354	0.9	59.2	6BS7	6BS_CTG698
48	KGS0353	1.9	60.1	6BS7	6BS_CTG698
49	GZ6H261-2	5.8	62	6BS7	6BS_CTG147	1905300	44657100	106	17	GZ6H261(262)	ISBP0499	ISBP1411	ISBP1491	GZ6H261-2
50	ISBP0408	4.8	67.8	6BS7	6BS_CTG24	2176740	46562400	116	20	hbe490	ISBP0408	TNAC8227	M6orth0665	M6orth0306	GZ6H247(248)	gwm768	ISBP0310	gwm132	ISBP1439
51	KGS0410	1	72.6	6BS7	6BS_CTG91	328860	48739140	14	2	KGS0410	ISBP2399
52	ISBP2399	1	73.5	6BS7	6BS_CTG91
53	ISBP0166	1.9	74.5	6BS7	6BS_CTG199	2124540	49068000	95	16	ISBP0166	M6orth0871	GZ6H263(264)	gwm705	wmc104-2	ISBP0478
54	ISBP1423	0	76.4	6BS7	6BS_CTG377	824760	51192540	51	5	TNAC8228	M6orth0301	M6orth0873	M6orth0872	M6orth0692	ISBP0363	ISBP1255	ISBP1423
55	KGS0417	1	76.4	6BS7	6BS_CTG821	266220	52017300	32	3	gwm508	TNAC7279	KGS0417	ISBP2406
56	ISBP2406	1	77.4	6BS7	6BS_CTG821
57	ISBP1448	1.9	78.3	6BS7	6BS_CTG133	433260	52283520	24	2	ISBP1448
58	ISBP0384	1	80.3	6BS7	6BS_CTG12	2369880	52716780	126	20	ISBP0384	ISBP0376	M6orth0302	TNAC4222	M6orth1241
59	ISBP2333	0	81.2	6BS7	6BS_CTG362	464580	55086660	32	3	ISBP2333	KGS0320	KGS0339
60	KGS0320	0	81.2	6BS7	6BS_CTG362
61	KGS0339	7.7	81.2	6BS7	6BS_CTG362
62	ISBP1201	8.6	88.9	6BS7	6BS_CTG383	584640	55551240	37	8	ISBP0268	ISBP1201	ISBP1291
63	ISBP0227	9.6	97.6	6BS7	6BS_CTG136	1780020	56135880	118	16	ISBP0227	ISBP1125	ISBP1474
64	ISBP0104	4.6	107.2	6BS7	6BS_CTG2880	1357200	57915900	73	14	6BS-0145P15_F	ISBP0047	ISBP0277	ISBP0104	hbe1073	hbe490
65	ISBP0047	1.9	111.8	6BS7	6BS_CTG2880		59273100
66	ISBP1171	5.7	113.7	6BS7	6BS_CTG2892	2338560	59273100	136	16	TNAC7283	TNAC4129-6BS	M6orth0253	ISBP0494-6BS	ISBP1171	ISBP1378
67	M6orth0795	2.8	119.3	6BS7	6BS_CTG2896	349740	61611660	27	4	TNAC8229	GZ6H178	M6orth0795	M6orth0666	GZ6H311	6BS-0147N11_R	ISBP0442
68	KGS0034	0.9	122.1	6BS7	6BS_CTG2895	3528720	61961400	212	28	TNAC7283	KGS0034	ISBP2053	KGS0072	KGS0096	ISBP2086
69	ISBP2053	0	123.1	6BS7	6BS_CTG2895
70	KGS0072	0	123.1	6BS7	6BS_CTG2895
71	KGS0096	0	123.1	6BS7	6BS_CTG2895
72	ISBP2086	0.9	123.1	6BS7	6BS_CTG2895
73	ISBP1308	1.9	124.1	6BS7	6BS_CTG2881	522000	65490120	48	8	ISBP1308	ISBP1434-1	ISBP1406-1
74	TNAC7896	2.8	125.9	6BS7	6BS_CTG2876	1900080	66012120	93	14	ISBP0209	GZ6H264(265)	TNAC3848	GZ6H393	TNAC3847	TNAC3850	TNAC7896	ISBP1259	ISBP1388	ISBP1318
75	GZ6H393	2.9	128.8	6BS7	6BS_CTG2876
76	ISBP1420	0.9	131.6	6BS7	6BS_CTG100	1357200	67912200	70	9	ISBP0117	ISBP1388	ISBP1420-1
77	M6orth0985-3	0.9	132.5	6BS7	6BS_CTG126	276660	69269400	24	1	M6orth0985	M6orth0985-3
78	TNAC1677-2	0	133.5	6BS7	6BS_CTG982	542880	69546060	24	6	TNAC1677	M6orth0797	TNAC1677-2
79	ISBP0466	1.9	133.5	6BS7	6BS_CTG72	3669660	70088940	188	28	ISBP0466	M6orth0796	GZ6H106	GZ6H002	wmc494	TNAC3989	M6orth0443	ISBP1426	ISBP1438
80	TNAC1676-2	1.9	135.4	6BS7	6BS_CTG2899	866520	73758600	60	9	TNAC8231	TNAC8251	GZ6H117	M6orth0875	TNAC1676	cfd1-1	6BS-0147I17_R	GZ6H117-2	TNAC1676-2
81	GZ6H117-2	0	137.3	6BS7	6BS_CTG2899
82	ISBP0328	0.9	137.3	6BS7	6BS_CTG415	1670400	74625120	95	16	ISBP0328	psp3009	GZ6H090	ISBP0255	ISBP0191	ISBP1233
83	ISBP1235	5.6	138.2	6BS7	6BS_CTG39-07	747288	76295520	44	6	cfd190	ISBP0044	ISBP0469	ISBP0412	GZ6H208	ISBP0019	M6orth0997	M6orth0998	GZ6H004	hbe319	hbd159	gpw7813	M6orth0879	ISBP1191	ISBP1208-1	ISBP1235	ISBP1299	ISBP1316	ISBP1317-1	ISBP1345	ISBP1354
84	GZ6H209	11.5	143.9	6BS7	6BS_CTG2898	172260	77042808	14	2	M6orth1242	GZ6H209	M6orth0307	TNAC1676
85	ISBP0144	5.8	155.4	6BS7	6BS_CTG838	266220	77215068	34	6	ISBP0058	ISBP0144
86	ISBP0449	0.9	161.2	6BS7	6BS_CTG474	589860	77481288	40	5	ISBP0449	GZ6H354	ISBP1245	ISBP1413-1
87	TNAC3891-3	1.9	162.1	6BS7						TNAC3891-3
88	ISBP0458	1.9	164	6BS7	6BS_CTG280	1341540	78071148	58	17	M6orth0919	ISBP0386	ISBP0178	ISBP0390	ISBP0458	ISBP1096	ISBP1135	ISBP1230
89	ISBP1124	2.9	165.9	6BS7
90	barc14	2.9	168.8	6BS7	6BS_CTG192	2923200	79412688	146	24	TNAC8230	GZ6H107	M6orth0874	barc14	ISBP1267	ISBP1454
91	ISBP0475	2.9	171.7	6BS7	6BS_CTG124	1999260	82335888	86	15	M6orth0115	ISBP0475
92	ISBP0054	4.8	174.6	6BS9	6BS_CTG117	1466820	84335148	72	12	ISBP0145	ISBP0176	ISBP0073	ISBP0054	ISBP0485	ISBP0093	ISBP1083	ISBP1447	ISBP1459
93	ISBP0382	4.8	179.4	6BS9	6BS_CTG4	3132000	85801968	164	28	ISBP0382	M6orth0032	M6orth0348	ISBP1029
94	ISBP2160	0.9	184.2	6BS9	6BS_CTG19-02	807981	88933968	62	5	ISBP0817-6BS	ISBP2160	KGS0153
95	KGS0153	2.9	185.1	6BS9	6BS_CTG19-02
96	ISBP0362	1.9	188	6BS9	6BS_CTG772	850860	89741949	64	11	barc68	ISBP0362	ISBP1152
97	M6orth0987-2	1.9	189.9	6BS9	6BS_CTG2871	2208060	90592809	145	20	M6orth0987	GZ6H044	M6orth0540	6BS-147I08_R	M6orth0986	ISBP1124	ISBP1144	M6orth0987-2
98	ISBP2299	0	191.9	6BS9	6BS_CTG886	600300	92800869	35	7	GZ6H361	ISBP2299	ISBP2326	KGS0301
99	ISBP2326	0	191.9	6BS9	6BS_CTG886
100	KGS0301	0	191.9	6BS9	6BS_CTG886
101	KGS0002	0.9	191.9	6BS9	6BS_CTG195	1002240	93401169	67	6	gwm518	KGS0002	KGS0013	ISBP2002	ISBP2017
102	KGS0013	0	192.9	6BS9	6BS_CTG195
103	ISBP2002	0	192.9	6BS9	6BS_CTG195
104	ISBP2017	0	192.9	6BS9	6BS_CTG195
105	ISBP0150	0	192.9	6BS9	6BS_CTG148	1847880	94403409	112	17	TNAC3853	ISBP0474	TNAC4180-6BS	ISBP0097	ISBP0150	ISBP1218-1
106	ISBP0272	0	192.9	6BS9	6BS_CTG2891	1920960	96251289	114	14	ISBP0079	ISBP0272	ISBP0273	ISBP1300	ISBP1412	ISBP1062	ISBP1301-1
107	ISBP0079	0	192.9	6BS9	6BS_CTG2891
108	GZ6H282	1	192.9	6BS9	6BS_CTG149	1231920	98172249	75	13	TNAC8234	M6orth0989	GZ6H282	TNAC3860	M6orth0308	ISBP1328
109	GZ6H036-2	1.9	193.8	6BS9	6BS_CTG176	892620	99404169	47	6	GZ6H097	M6orth1243	GZ6H036	GZ6H234(235)	GZ6H340	ISBP1015	GZ6H036-2
110	TNAC8233-2	2.9	195.8	6BS9	6BS_CTG74	1044000	100296789	63	10	M6orth0799	TNAC8233	ISBP0266	GZ6H089	TNAC3857	TNAC8233-2
111	TNAC3855	2.9	198.6	6BS9	6BS_CTG127	1461600	101340789	84	16	TNAC3855	GZ6H372	ISBP0152	TNAC8232	TNAC3856	M6orth1244	M6orth0988	GZ6H275	TNAC3857	M6orth0066	ISBP1327
112	ISBP2089	1.9	201.5	6BS9	6BS_CTG403	2239380	102802389	116	16	6BS-0148N18_R	6BS-0147J05_F	ISBP1324	ISBP1471	ISBP2089	ISBP2112	KGS0119
113	ISBP2112	1.9	203.4	6BS9	6BS_CTG403
114	KGS0119	6.8	205.3	6BS9	6BS_CTG403
115	ISBP1176	0.9	212.1	6BS9	6BS_CTG121	2009700	105041769	98	14	ISBP0300	ISBP0452	(TNAC3941)	hbg433	ISBP1006	ISBP1087	ISBP1176
116	hbg433	0	213.1	6BS9	6BS_CTG121
117	ISBP0385	4.8	213.1	6BS9	6BS_CTG138	2161080	107051469	140	21	hbg400	TNAC3864	TNAC3865	ISBP0385	ISBP1243	ISBP1270	ISBP1377
118	ISBP2257	1.9	217.8	6BS9	6BS_CTG535	647280	109212549	54	9	ISBP2257	ISBP2274	KGS0279
119	ISBP2274	0	219.7	6BS9	6BS_CTG535
120	KGS0279	1.9	219.7	6BS9	6BS_CTG535
121	ISBP2237	1.9	221.6	6BS9	6BS_CTG232	689040	109859829	66	5	ISBP2237	KGS0243	KGS0244
122	KGS0243	0	223.5	6BS9	6BS_CTG232
123	KGS0244	4.8	223.5	6BS9	6BS_CTG232
124	ISBP2332	0.9	228.3	6BS9	6BS_CTG452	542880	110548869	34	5	ISBP2332	KGS0314
125	KGS0314	29.2	229.2	6BS9	6BS_CTG452
126	ISBP0092	3.2	258.4	6BS8	6BS_CTG151-08	2557800	111091749	161	24	ISBP0092	ISBP0190	M6orth0309	M6orth0310	M6orth0876	M6orth0877	GZ6H187	M6orth0919	ISBP1092-1	ISBP1172-1	ISBP1379
127	ISBP0271	2.1	261.6	6BS8	6BS_CTG516	1884420	113649549	122	19	TNAC4003	M6orth1168	TNAC3867	ISBP0158-6BS	fba357	ISBP0271	GZ6H023	ISBP1435	ISBP1458-2	ISBP1486	ISBP1193
128	ISBP1365	0	263.7	6BS8	6BS_CTG464	448920	115533969	34	3	ISBP1365
129	ISBP2205	0	263.7	6BS8	6BS_CTG384	840420	115982889	49	7	ISBP0320	ISBP2205	KGS0208	ISBP2217	KGS0223
130	KGS0208	0	263.7	6BS8	6BS_CTG384
131	ISBP2217	0	263.7	6BS8	6BS_CTG384
132	KGS0223	2.1	263.7	6BS8	6BS_CTG384
133	ISBP0465	0	265.9	6BS8	6BS_CTG142	3706200	116823309	230	40	ISBP0465	TNAC3875	M6orth0669	M6orth0879	ISBP1049	ISBP1219	ISBP1345	ISBP1354	ISBP1480
134	ISBP2226	0	265.9	6BS8	6BS_CTG67	736020	120529509	31	4	ISBP2226	KGS0227	KGS0235
135	KGS0227	0	265.9	6BS8	6BS_CTG67
136	KGS0235	0	265.9	6BS8	6BS_CTG67
137	ISBP0279	1.1	265.9	6BS8	6BS_CTG175	1038780	121265529	66	7	ISBP0279	TNAC3873	GZ6H028	M6orth0311	ISBP1193
138	ISBP0211	0	266.9	6BS8	6BS_CTG2872	668160	122304309	49	4	ISBP0211	TNAC3872	GZ6H017	ISBP1279
139	ISBP0143	1.1	266.9	6BS8	6BS_CTG55	3763620	122972469	253	36	GZ6H292	M6orth0878	6BS-0146L15_F	M6orth0996	GZ6H113	GZ6H073	ISBP0143	TNAC3869	ISBP0394	TNAC3870	ISBP0153	ISBP1109	ISBP1371-1	ISBP1487	ISBP1387
140	ISBP0153	4.3	268	6BS8	6BS_CTG55
141	ISBP1154	1.1	272.3	6BS8	6BS_CTG2878	3794940	126736089	275	31	TNAC3876	GZ6H050	GZ6H005	ISBP0456	ISBP0462	GZ6H172	M6orth1115	6BS-0148O05_R	6BS-0148F08_R	TNAC4044	M6orth0455	M6orth0456	ISBP1154	ISBP1286	ISBP1312	ISBP1361	ISBP1492
142	ISBP0411	2.1	273.3	6BS8	6BS_CTG2870	1733040	130531029	90	16	TNAC3879	TNAC3880	GZ6H391	ISBP0411	ISBP0307	ISBP0165	ISBP1166	ISBP1186
143	ISBP1166	1.1	275.5	6BS8	6BS_CTG2870
144	ISBP0459	6.4	276.5	6BS8	6BS_CTG46	3857580	132264069	198	33	M6orth0013	M6orth1116	GZ6H065	TNAC3883	barc1169	M6orth0882	ISBP0081	M6orth0155	TNAC3884	GZ6H049	M6orth0991	GZ6H276	GZ6H317	ISBP0459	M6orth0881	ISBP1221	ISBP1298	ISBP1351
145	M6orth0314	3.2	283	6BS8	6BS_CTG92	1889640	136121649	117	16	TNAC8236	TNAC8237	M6orth0992	ISBP0161	M6orth0313	M6orth0314	GZ6H068	ISBP1225
146	ISBP0495	1.1	286.1	6BS8	6BS_CTG355	595080	138011289	39	7	ISBP0495	ISBP0445	ISBP1432	ISBP1484
147	ISBP0325	1.1	287.2	6BS8	6BS_CTG73	3700980	138606369	188	33	ISBP0325	ISBP0479	TNAC3887	GZ6H305	M6orth0884	M6orth0883	ISBP0059	ISBP0282	barc101	ISBP1209
148	ISBP0282	1.1	288.2	6BS8	6BS_CTG73
149	ISBP0223	0	289.3	6BS8	6BS_CTG30	1367640	142307349	90	12	ISBP0223	M6orth0672	M6orth0993	M6orth0994	M6orth1090	GZ6H138	GZ6H161	TNAC7477	ISBP1440
150	M6orth0885-2	2.2	289.3	6BS8	6BS_CTG41-08	368010	143674989	15	3	6BS-0146L15_F	M6orth0885	M6orth0995	ISBP1246	ISBP1294	M6orth0885-2
151	GZ6H283-2	2.2	291.5	6BS5	6BS_CTG964	485460	144042999	21	4	wmc398	GZ6H283	GZ6H283-2
152	ISBP1257	0	293.7	6BS5	6BS_CTG236	689040	144528459	65	8	ISBP0236	TNAC3988	M6orth0705	M6orth1019	M6orth0916	M6orth0034	ISBP0329	GZ6H326	M6orth0315	M6orth1087	M6orth1197	GZ6h224	GZ6H325	ISBP1257
153	ISBP0134	0	293.7	6BS5	6BS_CTG294	1524240	145217499	96	15	ISBP0134	GZ6H399	M6orth0544	ISBP1186
154	ISBP2355	3.2	293.7	6BS5	6BS_CTG7	438480	146741739	30	3	ISBP1362-1	ISBP2355
155	ISBP0051	4.3	296.9	6BS5	6BS_CTG96	5188680	147180219	263	44	GZ6H278	gpw3153	ISBP0041	GZ6H078	GZ6H170	ISBP0132	GZ6H025	GZ6H346	M6orth1123	gwm705	wmc104-1	M6orth0673	ISBP0051	ISBP1065	ISBP1133	ISBP1367	ISBP1374
156	TNAC7809-2	1.1	301.2	6BS5	6BS_CTG135	1419840	152368899	85	16	TNAC7809	M6orth0346	M6orth0347	GZ6H130	ISBP0220	ISBP1165	ISBP1193	ISBP1207	TNAC7809-2	GZ6H130-2
157	GZ6H130-2	1.1	302.3	6BS5	6BS_CTG135
					6BS_CTG197	746460	153788739	48	5	ISBP0009	GZ6H130	GZ6H123	ISBP1100	ISBP1288	ISBP1398	GZ6H130-2
158	ISBP1288	0	303.4	6BS5	6BS_CTG197
159	ISBP1398	0	303.4	6BS5	6BS_CTG197
160	ISBP0053	1.1	303.4	6BS5	6BS_CTG52	1409400	154535199	90	16	ISBP0053	ISBP0313	ISBP0098	ISBP0453	gwm325	ISBP0427	ISBP1078	ISBP1130	ISBP1164	ISBP1259	ISBP1332	ISBP1383	ISBP1428
161	TNAC3891-2	4.3	304.4	6BS5	6BS_CTG57	2046240	155944599	118	18	ISBP0135	TNAC3891	GZ6H148	ISBP1332	ISBP1390	ISBP1433	TNAC3891-2
162	ISBP1094	4.3	308.7	6BS5	6BS_CTG84	3215520	157990839	149	28	M6orth0019	ISBP0399	M6orth1003	M6orth1108	M6orth1186	M6orth0321	TNAC8243	M6orth1214	GZ6H163	ISBP0864-6BS	M6orth1108	ISBP1094	ISBP1281
163	ISBP1093	2.2	313	6BS5	6BS_CTG28	1487700	161206359	96	15	ISBP1093	ISBP1163	ISBP1422
164	ISBP0247	5.5	315.2	6BS5	6BS_CTG17	2750940	162694059	157	27	ISBP0338	ISBP0247	M6orth0033	fba399	ISBP0287	ISBP1085-1	ISBP1177-1	ISBP1308	ISBP1327	ISBP1334
165	ISBP0197	4.4	320.7	6BS5	6BS_CTG171	1028340	165444999	68	10	ISBP0197
166	ISBP1357	1.1	325.1	6BS5	6BS_CTG32	2025360	166473339	115	17	GZ6H166	GZ6H359	M6orth0273	GZ6H147	M6orth0317	ISBP1357	ISBP1390
167	ISBP1183	0	326.2	6BS5	6BS_CTG16	1962720	168498699	139	18	GZ6H112	M6orth0108	M6orth0886	ISBP0267	ISBP0864-6BS	GZ6H294	ISBP0106	GZ6H043	M6orth0674	ISBP1063	ISBP1183	ISBP1188-1	ISBP1242	ISBP1375	ISBP1451	ISBP1387
168	GZ6H043	1.1	326.2	6BS5	6BS_CTG16
169	GZ6H383-2	5.7	327.3	6BS4	6BS_CTG200	3774060	170461419	285	33	GZ6H012	GZ6H383	GZ6H392	ISBP0332	ISBP1340	ISBP1421-1	GZ6H383-2
170	GZ6H384-2	4.5	333	6BS4	6BS_CTG56	2636100	174235479	156	20	ISBP0346	GZ6H384	TNAC3926	TNAC3925	TNAC7024	cnl113	M6orth0804	M6orth0805	ISBP1054	ISBP1067	GZ6H384-2
171	ISBP1316	3.4	337.5	6BS4	6BS_CTG39-04	3966372	176871579	241	35	cfd190	ISBP0044	ISBP0469	ISBP0412	GZ6H208	ISBP0019	M6orth0997	M6orth0998	GZ6H004	hbe319	hbd159	gpw7813	M6orth0879	ISBP1191	ISBP1208-1	ISBP1235	ISBP1299	ISBP1316	ISBP1317-1	ISBP1345	ISBP1354
172	ISBP0483	3.3	340.9	6BS4	6BS_CTG8	1670400	180837951	76	15	ISBP0483	ISBP0126	ISBP0249	ISBP1119	ISBP1496
173	M6orth0887	1.1	344.2	6BS4	6BS_CTG90	1237140	182508351	66	9	M6orth0887	GZ6H281	ISBP0060
174	ISBP0060	2.2	345.3	6BS4	6BS_CTG90
175	gpw7651	1.1	347.6	6BS4	6BS_CTG2889	245340	183745491	17	2	M6orth0676	gpw7651	M6orth0675	TNAC3897
176	ISBP0414	1.1	348.7	6BS4	6BS_CTG2890	3398220	183990831	224	31	ISBP0414	GZ6H168	GZ6H277	M6orth0657	M6orth0677	TNAC4028	M6orth0175	M6orth0675	TNAC3897	ISBP1161	ISBP1287
177	ISBP0364	5.9	349.8	6BS4	6BS_CTG271	913500	187389051	57	10	ISBP0106	wmc756	ISBP0122	gpw3122	ISBP0364	ISBP1499
178	ISBP0354	1.1	355.7	6BS4	6BS_CTG104	3460860	188302551	160	26	ISBP0354	TNAC3912	ISBP0341	TNAC8242	GZ6H009	M6orth1223	M6orth0897	TNAC5096	TNAC8238	GZ6H199	M6orth0888	ISBP1072-1	ISBP1110-1	ISBP1262
179	GZ6H101-2	1.1	356.8	6BS4	6BS_CTG190	2114100	191763411	114	14	M6orth1000	ISBP0485	GZ6H139	GZ6H225	ISBP0201	GZ6H101	GZ6H242(243)	GZ6H139-2	GZ6H225-2	GZ6H101-2	M6orth1000-2
180	GZ6H225-2	0	358	6BS4	6BS_CTG190
181	GZ6H139-2	0	358	6BS4	6BS_CTG190
182	M6orth1000-2	0	358	6BS4	6BS_CTG190
183	ISBP0014	1.2	358	6BS4	6BS_CTG102	2302020	193877511	92	17	ISBP0014	ISBP0064	GZ6H342	ISBP1159	ISBP1167	ISBP1351	ISBP1098
184	GZ6H259	2.3	359.2	6BS4	6BS_CTG49	803880	196179531	45	7	GZ6H259(260)	ISBP0927-6BS	cwem49	GZ6H382
185	ISBP0027	2.3	361.5	6BS4	6BS_CTG115	2061900	196983411	129	19	TNAC4038(6BL?)	M6orth0719	M6orth0178	M6orth0718	ISBP0027	ISBP0032	M6orth0681	GZ6H111	GZ6H253(254)	M6orth0894	GZ6H274	ISBP1048	ISBP1077	ISBP1437
186	ISBP1481	5.9	363.8	6BS4	6BS_CTG879	615960	199045311	28	5	ISBP0086	ISBP1066	ISBP1160	ISBP1481
187	ISBP0008	3.5	369.7	6BS4	6BS_CTG536	1388520	199661271	79	13	M6orth0018	TNAC3910	GZ6H267(268)	ISBP0066	ISBP0008	ISBP0015	ISBP0864-6BS
188	ISBP0015	2.3	373.2	6BS4	6BS_CTG536
189	ISBP0072	1.2	375.5	6BS4	6BS_CTG2887	1534680	201049791	103	15	TNAC7482	ISBP0072	M6orth1184	GZ6H183	Gz6H213	ISBP1264
190	GZ6H387-2	5.9	376.7	6BS4	6BS_CTG266	918720	202584471	75	11	M6orth0803	M6orth0017	GZ6H248(249)	TNAC1684	GZ6H387	ISBP1275	ISBP1441	GZ6H387-2
191	ISBP1275	9.5	382.6	6BS4	6BS_CTG266
192	ISBP0218	8.3	392	6BS4	6BS_CTG34	4938120	203503191	267	42	ISBP0218	ISBP0355	M6orth0320	GZ6H038	GZ6H152	M6orth0893	M6orth0679	GZ6H175	ISBP0215	GZ6H304	M6orth0892	6BS-0148N18_R	6BS-0147M16_R	M6orth1108	M6orth1097(6BL?)	ISBP1095	ISBP1108	ISBP1231	ISBP1386	ISBP1012	ISBP1138	ISBP1044	ISBP1319
193	ISBP0258	2.3	400.3	6BS4	6BS_CTG2865	5773320	208441311	327	48	cfe164	ISBP0434	GZ6H190	hbg291	GZ6H316	GZ6H086	TNAC7032	ISBP0352	6BS_0146L14_F	ISBP0258	ISBP1019	ISBP1036	ISBP1112-1	ISBP1155	ISBP1256-1	ISBP1310	ISBP1333	ISBP1475-1	ISBP1004	ISBP1149
194	ISBP1178	4.7	402.6	6BS4	6BS_CTG1619	381060	214214631	27	2	ISBP0013	ISBP1178
195	ISBP0040	3.5	407.3	6BS4	6BS_CTG406	339300	214595691	20	2	ISBP0040	M6orth0910
196	ISBP0252	3.6	410.8	6BS4	6BS_CTG45	3951540	214934991	235	33	TNAC3906	GZ6H185	TNAC8240	M6orth0319	ISBP0925-6BS	ISBP0087	ISBP0118	M6orth0341	TNAC3905	GZ6H343	TNAC3907	TNAC7027	GZ6H223	ISBP0252	M6orth0999	GZ6H039	GZ6H229	wmc473	TNAC3908	GZ6H119	M6orth0016	M6orth0077	ISBP1078	ISBP1109
197	ISBP0087	0	414.4	6BS4	6BS_CTG45
198	GZ6H177-2	0	414.4	6BS4	6BS_CTG2861	1487700	218886531	91	16	GZ6H303	GZ6H177	M6orth0015	hbg473	GZ6H303-2	GZ6H177-2
199	GZ6H303-2	1.2	414.4	6BS4	6BS_CTG2861
200	ISBP0130	4.8	415.6	6BS4	6BS_CTG109	3476520	220374231	210	33	ISBP0127	GZ6H207	M6orth0891	ISBP0130	ISBP1243	ISBP1417
201	ISBP0429	1.2	420.4	6BS4	6BS_CTG1	1670400	223850751	98	11	ISBP0429	ISBP0397
202	TNAC8239-2	0	421.6	6BS4	6BS_CTG399	736020	225521151	44	4	TNAC3904	GZ6H240(241)	GZ6H118	M6orth0889	M6orth0890	TNAC8239	M6orth0318	M6orth0141	TNAC8239-2	TNAC3904-2
203	TNAC3904-2	0	421.6	6BS4	6BS_CTG399
204	ISBP2245	0	421.6	6BS4	6BS_CTG600	683820	226257171	42	6	ISBP1379	ISBP2245	ISBP2253	KGS0256
205	ISBP2253	0	421.6	6BS4	6BS_CTG600
206	KGS0256	1.2	421.6	6BS4	6BS_CTG600
207	ISBP0433	1.2	422.8	6BS4	6BS_CTG15	3293820	226940991	142	21	ISBP0433	GZ6H001	M6orth0684	GZ6H215	ISBP0470	ISBP0463	ISBP0439	ISBP1219	ISBP1236
208	ISBP0500	1.2	424	6BS4	6BS_CTG23	5011200	230234811	273	42	gwm644	ISBP0500	TNAC1688	TNAC5099	GZ6H184	GZ6H200	GZ6H165	ISBP0124	ISBP1003	ISBP1121	ISBP1195	ISBP1306	ISBP1310	ISBP1372	ISBP1456
209	ISBP0069	5	425.2	6BS4	6BS_CTG2888	4113360	235246011	231	38	M6orth0576	ISBP0284	6BS-0147G24_F	M6orth0901	ISBP0033	ISBP0069	ISBP0296	M6orth0685	M6orth0686	M6orth0687	M6orth1155	GZ6H288	ISBP0133	ISBP1107	ISBP1246	ISBP1289	ISBP1425	ISBP1490	ISBP1387
210	ISBP1246	0	430.2	6BS4	6BS_CTG2888
					6BS_CTG41-04	613350	239359371	38	5	6BS-0146L15_F	M6orth0885	M6orth0995	ISBP1246	ISBP1294	M6orth0885-2
211	ISBP1294	3.7	430.2	6BS4	6BS_CTG3	3058920	239972721	176	26
212	ISBP0464	5	433.8	6BS4	6BS_CTG3					TNAC7807	TNAC7030	ISBP0102	M6orth0546	GZ6H182	6BS-0147L21_R	TNAC8247	ISBP0493	ISBP0241	GZ6H092	M6orth0299	M6orth0134	ISBP0464	ISBP1116	ISBP1253	ISBP1294	ISBP1335	ISBP1364
213	KGS0202	3.7	438.8	6BS4	6BS_CTG322	845640	243031641	38	6	KGS0202
214	GZ6H262-2	2.5	442.5	6BS4	6BS_CTG31	1090980	243877281	66	10	GZ6H268	GZ6H262(263)	TNAC1687	ISBP0324	TNAC1687-2	GZ6H262-2
215	TNAC1687-2	2.5	445	6BS4	6BS_CTG31
216	ISBP2022	3.7	447.4	6BS4	6BS_CTG2869	1560780	244968261	85	11	wmc179-1	barc146	hbg230	ISBP0254	TNAC3924	GZ6H211	ISBP0180	M6orth0330	M6orth0329	ISBP0286	ISBP1030	ISBP1314	ISBP2022	KGS0024	ISBP2027
217	KGS0024	2.5	451.2	6BS4	6BS_CTG2869
218	ISBP2027	0	453.6	6BS4	6BS_CTG2869
219	ISBP0250	1.2	453.6	6BS4	6BS_CTG43	783000	246529041	57	6	TNAC3974	M6orth0531	TNAC3921	ISBP0250	GZ6H136	ISBP1248	ISBP1450
220	ISBP0020	5	454.9	6BS4	6BS_CTG246	1137960	247312041	79	10	ISBP0020	M6orth0326	M6orth0327	ISBP1376	ISBP1429
221	ISBP0288	3.7	459.9	6BS4	6BS_CTG5	5475780	248450001	296	40	bcd1495	ISBP0288	GZ6H046	ISBP0024	ISBP0209	ISBP0290	ISBP0099	TNAC3919	ISBP0450	M6orth0323	M6orth1202	Gz6H048	gpw4032	M6orth1100	ISBP1018	ISBP1040	ISBP1146	ISBP1353	ISBP1207	ISBP1071
222	ISBP2362	9.1	463.7	6BS4	6BS_CTG66	391500	253925781	24	1	TNAC4081	ISBP2362
223	ISBP0431	11.7	472.7	6BS1	6BS_CTG128	1962720	254317281	129	19	6BS-0147M16_R	ISBP0431	cfe297	ISBP1489-1
224	hbg269	5	484.4	6BS1	6BS_CTG47	4108140	256280001	221	33	hbg269	TNAC3917	TNAC8244	TNAC3915	GZ6H194	GZ6H006	GZ6H092	TNAC3961	GZ6H156	GZ6H024	GZ6H053	TNAC8245	GZ6H222	GZ6H236(237)	ISBP0454	ISBP0497	ISBP1085-1	ISBP1227-1	ISBP1317-1
225	GZ6H167	0	489.4	6BS1	6BS_CTG865	464580	260388141	37	4	GZ6H167	M6orth1245	M6orth0322	M6orth1004	GZ6H153	M6orth1105	GZ6H290	GZ6H167-2	GZ6H290-2
226	GZ6H167-2	7.8	489.4	6BS1	6BS_CTG865
227	ISBP1466	8	497.2	6BS1	6BS_CTG2877	1325880	260852721	56	9	M6orth1123	M6orth1200	ISBP1466
228	ISBP1458-1	5.4	505.2	6BS1	6BS_CTG2886	1033560	262178601	85	11	GZ6H381	M6orth1238	GZ6H134	M6orth0898	GZ6H271(272)	ISBP1034	ISBP1458-1
229	ISBP0070	1.3	510.6	6BS1	6BS_CTG42	3925440	263212161	205	34	ISBP0070	ISBP0335	ISBP1011	ISBP1112-2	ISBP1321
230	ISBP1262	1.3	511.9	6BS1	6BS_CTG6	3502620	267137601	198	32	ISBP0457	GZ6H021	GZ6H135	GZ6H186	M6orth0624	6BS-0148F18_F	ISBP0360	ISBP1183	ISBP1227-1	ISBP1262	ISBP1433	GZ6H021-2
231	GZ6H021-2	8.2	513.2	6BS1	6BS_CTG6
232	ISBP0356	8.3	521.5	6BS1	6BS_CTG76	2442960	270640221	126	20	ISBP0356	ISBP0100	ISBP0492	GZ6H143	ISBP0817-6BS	TNAC3933	ISBP1006	ISBP1105	ISBP1498
233	ISBP0321	7.1	529.8	6BS1	6BS_CTG189	3137220	273083181	165	26	GZ6H069	M6orth0690	GZ6H320	ISBP0348	ISBP0451	TNAC3934	M6orth0024	ISBP0321	M6orth0023	ISBP1130	ISBP1200	ISBP1203	ISBP1222	ISBP1206
234	ISBP0468	0	536.9	6BS1	6BS_CTG20	3168540	276220401	174	24	TNAC7485	GZ6H008	M6orth0335	M6orth0667	TNAC3931	ISBP0205	ISBP0481	ISBP0468	ISBP1025-1	ISBP1111	ISBP1117	ISBP1227-2	ISBP1261	ISBP1199	ISBP1442
235	ISBP1468	1.4	536.9	6BS1	6BS_CTG2885	1503360	279388941	84	15	ISBP1228	ISBP1468
236	ISBP1228	8.6	538.3	6BS1	6BS_CTG2885
237	6BS-0148A14_F	10.2	546.9	6BS1	6BS_CTG113	1258020	280892301	72	9	6BS-0148A14_F
238	ISBP0074	7.3	557.1	6BS1	6BS_CTG36	1947060	282150321	144	20	ISBP0007	ISBP0074
239	ISBP0007	13.7	564.4	6BS1	6BS_CTG36
					6BS_CTG422	1508580	284097381	50	9	ISBP0007	ISBP1465
240	ISBP1013	10.4	578.1	6BS1	6BS_CTG101	1237140	285605961	61	9	ISBP0735-6BS	ISBP1013	ISBP1129
241	ISBP0351	9.1	588.5	6BS1	6BS_CTG2	4087260	286843101	242	33	ISBP0353	ISBP0175	TNAC8248	ISBP0082	TNAC3930	ISBP0496	ISBP0351	ISBP1234	ISBP1259	ISBP1304	ISBP1338	ISBP1340	ISBP1444	ISBP1462	ISBP1479	ISBP1490
242	ISBP0257	1.5	597.6	6BS1	6BS_CTG2864	1926180	290930361	85	14	ISBP0071	GZ6H198	GZ6H146	GZ6H241(242)	M6orth0800	ISBP0257	ISBP0256	TNAC3935	GZ6H297	GZ6H179	ISBP1372
243	ISBP0065	0	599.1	6BS1	6BS_CTG35	2349000	292856541	157	22	cfe288	6BS_0146L14_F	M6orth0072	ISBP0011	TNAC7808	M6orth0902	M6orth0903	ISBP0118	ISBP0278	M6orth0022	ISBP0402	ISBP0925-6BS	ISBP0303	ISBP0065	ISBP1069	ISBP1182-1	ISBP1304
244	ISBP2367	0	599.1	6BS1	6BS_CTG276	365400	295205541	32	4	TNAC1690	ISBP0322	ISBP2367
245	ISBP0330	6	599.1	6BS1	6BS_CTG675	203580	295570941	11	2	ISBP0330
246	KGS0166	9.2	605.1	6BS1	6BS_CTG19-01	220359	295774521	15	2	KGS0166
247	ISBP0379	6.1	614.3	6BS1	6BS_CTG2868	3768840	295994880	219	34	ISBP0379	ISBP0094	ISBP0198	TNAC3892	TNAC3893	ISBP0233	ISBP0222	wmc737	ISBP0490	ISBP1065	ISBP1127	ISBP1167	ISBP1153
248	ISBP1485	10.9	620.4	6BS1	6BS_CTG51	2275920	299763720	127	17	M6orth1006	M6orth1182	M6orth0904	ISBP1114-1	ISBP1485
249	ISBP1229	7.5	631.3	6BS1	6BS_CTG18	2369880	302039640	125	14	ISBP0063	ISBP1084	ISBP1229
250	ISBP0096	4.4	638.8	6BS1	6BS_CTG2893	522000	304409520	38	3	ISBP0096	M6orth0336	M6orth0694	M6orth0025	TNAC8249	ISBP1325	ISBP1478
251	ISBP0295	4.5	643.3	6BS1	6BS_CTG2894	615960	304931520	57	6	ISBP0440	ISBP0295	GZ6H064	ISBP1449
252	ISBP0302	1.5	647.7	6BS1	6BS_CTG129	1294560	305547480	56	11	TNAC3937	ISBP0322-2	ISBP0302	M6orth0026	TNAC1692	cfe297	GZ6H098	ISBP1190	ISBP1453
253	ISBP1190	0	649.2	6BS1	6BS_CTG129
254	ISBP1453	2.9	649.2	6BS1	6BS_CTG129
255	M6orth0026	4.4	652.2	6BS1	6BS_CTG129
256	TNAC3938-3	9	656.6	6BS1	6BS_CTG374	767340	306842040	36	5	M6orth0629	M6orth0337	TNAC3938	TNAC3938-3
257	ISBP1128	16.2	665.5	6BS1	6BS_CTG110	1179720	307609380	97	10	ISBP0253	TNAC3936	GZ6H227	M6orth0695	GZ6H067	M6orth1128	ISBP1128	ISBP1051
258	ISBP0183	9.5	681.8	C-6BS1	6BS_CTG297	600300	308789100	26	5	ISBP0183
259	ISBP0189	11.3	691.3	C-6BS1	6BS_CTG93	3111120	309389400	193	27	M6orth0169	M6orth1021	ISBP0443	M6orth0343	ISBP0189	ISBP1148	ISBP1204	ISBP1452	ISBP1215	ISBP1224
260	6BS-0147M24_R	4.7	702.6	C-6BS1	6BS_CTG194	2573460	312500520	138	22	6BS-0147M24_R	6BS-0147M24_F	M6orth0699	GZ6H031	M6orth0905	M6orth0906	ISBP0305	ISBP0030	TNAC3940	ISBP1141	ISBP1342
261	ISBP0030	4.7	707.3	C-6BS1	6BS_CTG194
262	ISBP0062	0	712	C-6BS1	6BS_CTG740	709920	315073980	41	6	TNAC7492	GZ6H367	GZ6H284	M6orth0689	ISBP0311	ISBP0062	ISBP1141
263	M6orth0338-2	1.5	712	C-6BS1	6BS_CTG2874	923940	315783900	70	7	GZ6H251(252)	GZ6H057	M6orth0338	GZ6H091	M6orth0338-2	GZ6H091-2
264	GZ6H091-2	1.5	713.6	C-6BS1	6BS_CTG2874
265	ISBP0026	4.7	715.1	C-6BS1	6BS_CTG21	5193900	316707840	290	48	ISBP0028	ISBP0403	M6orth0635	TNAC3994	ISBP0357	ISBP0026	ISBP0182	6BS-0148F08_R	ISBP0212	ISBP1123	ISBP1169	ISBP1175	ISBP1204	ISBP1230	ISBP1281	ISBP1323	ISBP1168
266	ISBP0184	15.3	719.8	C-6BS1	6BS_CTG229	1190160	321901740	75	10	ISBP0184	M6orth0548	ISBP1075-1	ISBP1151
267	ISBP2181	0	735.1	C-6BS1	6BS_CTG431	950040	323091900	73	8	6BS-0148C21_R	ISBP1457-1	ISBP1206	ISBP1215	ISBP2181	KGS0183	ISBP2169
268	KGS0183	1.6	735.1	C-6BS1	6BS_CTG431
269	ISBP2169	0	736.7	C-6BS1	6BS_CTG431
270	M6orth0173-2	6.7	736.7	C-6BS1	6BS_CTG99	595080	324041940	39	7	ISBP0156	M6orth0173	M6orth0173-2
271	ISBP2422	0	743.5	C-6BS1	6BS_CTG844	146160	324637020	9	2	ISBP1333	ISBP2422	KGS0437	KGS0439
272	KGS0437	0	743.5	C-6BS1	6BS_CTG844
273	KGS0439	1.6	743.5	C-6BS1	6BS_CTG844
274	ISBP0188	0	745.1	C-6BS1	6BS_CTG64	2307240	324783180	129	18	ISBP0004	ISBP0089	ISBP0188	GZ6H085	TNAC3956	ISBP0389	GZ6H143	6BS-0147O24_F	ISBP1303	ISBP1338
275	ISBP0149	3.3	745.1	C-6BS1	6BS_CTG566	167040	327090420	13	2	ISBP0149	ISBP1380
276	ISBP0088	1.7	748.5	C-6BS1	6BS_CTG14	2286360	327257460	158	17	ISBP0342	ISBP0088	ISBP1353	ISBP1403	ISBP1476
277	ISBP0331	0	750.2	C-6BS1	6BS_CTG2883	1414620	329543820	86	9	M6orth0032	M6orth0348	ISBP0331	TNAC4013	ISBP0009	M6orth0921	ISBP1073	ISBP1074	ISBP1343	ISBP1348	ISBP1392	ISBP1445
278	ISBP2128	0	750.2	C-6BS1	6BS_CTG2884	1425060	330958440	83	11	ISBP1358	ISBP2128	ISBP2148	KGS0121	KGS0140
279	ISBP2148	0	750.2	C-6BS1	6BS_CTG2884
280	KGS0121	0	750.2	C-6BS1	6BS_CTG2884
281	KGS0140	3.4	750.2	C-6BS1	6BS_CTG2884
282	M6orth1024-2	7.1	753.5	C-6BS1	6BS_CTG9	1294560	332383500	61	6	M6orth0339	GZ6H047	ISBP0186	TNAC3947	M6orth1024	ISBP1494	M6orth1024-2
283	ISBP1404	7.3	760.6	C-6BS1	6BS_CTG809	187920	333678060	7	2	TNAC5102	ISBP0078	ISBP1404
284	ISBP2281	0	767.9	C-6BS1	6BS_CTG784	626400	333865980	27	4	ISBP1078	ISBP2281	KGS0284
285	KGS0284	0	767.9	C-6BS1	6BS_CTG784
286	ISBP0413	1.8	767.9	C-6BS1	6BS_CTG279	1174500	334492380	78	11	ISBP0413	ISBP0194	ISBP1349	ISBP1455
287	GZ6H171	1.8	769.6	C-6BS1	6BS_CTG33	3429540	335666880	176	28	ISBP0185	GZ6H189	M6orth0700	gwm133	M6orth0423	TNAC3944	GZ6H171	TNAC4222	ISBP1101	ISBP1124	ISBP1291	ISBP1441
288	ISBP1291	3.6	771.4	C-6BS1	6BS_CTG33
289	ISBP2295	0	775	C-6BS1	6BS_CTG307	615960	339096420	33	4	TNAC8059	GZ6H296	TNAC4222	ISBP2295	KGS0293
290	KGS0293	3.7	775	C-6BS1	6BS_CTG307
291	ISBP0244	5.7	778.8	C-6BS1	6BS_CTG125	532440	339712380	59	3	ISBP0244
292	TNAC4024-2	3.7	784.5	C-6BL12	6BL_CTG2387	116311	340244820	12	2	TNAC4024	TNAC4024-2
293	ISBP1644	7.4	788.1	C-6BL12	6BL_CTG3378-C	1036685	340361131	217	21	ISBP0552	ISBP1644
294	ISBP0684	5.4	795.5	C-6BL12	6BL_CTG3387	758550	341397816	100	10	ISBP0769	ISBP0683	ISBP0684	ISBP0813	ISBP1984
295	ISBP0769	0	800.9	C-6BL12	6BL_CTG3387
296	ISBP3075	0	800.9	C-6BL12	6BL_CTG953	389389	342156366	65	6	ISBP3075
297	ISBP0883	0	800.9	C-6BL12	6BL_CTG1963	202280	342545755	38	8	ISBP0883	ISBP1674
298	ISBP3108	1.7	800.9	C-6BL12	6BL_CTG482	353990	342748035	40	4	6BL-0196D17_R	ISBP3108	KGS1385
299	KGS1385	1.7	802.7	C-6BL12	6BL_CTG482
300	GZ6H037-2	5.3	804.4	C-6BL12	6BL_CTG2358	242736	343102025	45	6	M6orth0908	M6orth1008	M6orth0342	GZ6H037	GZ6H037-2
301	ISBP2501	1.7	809.6	C-6BL12	6BL_CTG97	3408418	343344761	229	31	gwm361	ISBP0799	6BL-0195H06_R	M6orth0073	M6orth0822	ISBP2501	ISBP2547
302	ISBP2547	3.4	811.4	C-6BL12	6BL_CTG97
303	ISBP1552	3.3	814.8	C-6BL12	6BL_CTG1617	359047	346753179	23	3	M6orth0454	ISBP1552
304	ISBP0509	8.5	818.1	C-6BL12	6BL_CTG837	768664	347112226	69	10	ISBP0509	ISBP0896	ISBP1996
305	TNAC4040-2	0	826.7	6BL12	6BL_CTG394	895089	347880890	70	6	TNAC4040	TNAC4040-2
306	ISBP3143	1.6	826.7	6BL12	6BL_CTG1654	151710	348775979	10	3	ISBP1683	ISBP3143
307	ISBP0932	4.9	828.3	6BL12	6BL_CTG3385	2311049	348927689	159	23	M6orth1147	M6orth0929	ISBP0932	M6orth0453	TNAC1718	ISBP1541	ISBP1734
308	ISBP0803	1.6	833.1	6BL12	6BL_CTG287	1916603	351238738	128	19	6BL-0195E12_R	ISBP0803	TNAC1711	ISBP1536
309	ISBP0922	0	834.8	6BL12	6BL_CTG160	723151	353155341	62	8	ISBP0922	ISBP0923	TNAC1737	TNAC7494	M6orth1047	6BL-0195H20_R	M6orth0479	M6orth0221	M6orth0220	ISBP1786
310	ISBP3069	0	834.8	6BL12	6BL_CTG1201	470301	353878492	29	4	ISBP3069	ISBP3068
311	ISBP3068	14.1	834.8	6BL12	6BL_CTG1201
312	ISBP0890	3.3	848.9	6BL12	6BL_CTG35	5441332	354348793	410	56	ISBP0746	ISBP0697	TNAC3995	M6orth0918	gwm608-1	ISBP0890	M6orth0912	M6orth1014	ISBP1542	ISBP1676	ISBP1747	ISBP1868	ISBP1562
313	ISBP0553	4.9	852.2	6BL12	6BL_CTG37	2154282	359790125	134	19	TNAC4045	ISBP0692	ISBP0788	TNAC4048	TNAC4034	M6orth0701	M6orth0809	M6orth1010	ISBP0553	ISBP0567-6BL	ISBP1982
314	M6orth1027-2	0	857.1	6BL12
315	TNAC4047-2	4.8	857.1	6BL12	6BL_CTG609	490529	361944407	32	4	TNAC4047	M6orth0182	ISBP0844	TNAC4047-2
316	ISBP0844	4.8	861.9	6BL12	6BL_CTG609
317	KGS1098	1.6	866.6	6BL12	6BL_CTG627-12	262964	362434936	28	3	KGS1098
318	ISBP0693	3.1	868.2	6BL12	6BL_CTG5	2321163	362697900	190	27	ISBP0511	ISBP0693	M6orth0724	M6orth0962	TNAC8281-6BL	ISBP1973
319	ISBP0511	6.2	871.3	6BL12	6BL_CTG5
320	ISBP0849	0	877.5	6BL13	6BL_CTG561	753493	365019063	59	9	ISBP0849	ISBP0881		TNAC4042	ISBP1808
321	ISBP0646	3	877.5	6BL13	6BL_CTG228	1967173	365772556	124	14	M6orth0452	M6orth0821	ISBP0646	ISBP0796	ISBP1757	ISBP1872	ISBP1930
322	ISBP0506	3	880.5	6BL13	6BL_CTG108-13	2466371	367739729	141	24	M6orth0722	ISBP0506	ISBP0669
323	ISBP0698	4.6	883.6	6BL13	6BL_CTG307	1380561	370206100	94	13	TNAC4155	TNAC8299	ISBP0701	M6orth0181	ISBP0698	M6orth0977	ISBP1733
324	KGS1449	4.4	888.2	6BL13	6BL_CTG3247	131482	371586661	14	2	6BL_0195B24_R	KGS1449
325	ISBP0785	4.3	892.6	6BL13	6BL_CTG44	1426074	371718143	107	20	M6orth0793	ISBP0785	cfe2	M6orth1084	ISBP0545	ISBP0583	M6orth1132	6BL-0195D11_R
326	ISBP0941	7.3	897	6BL13	6BL_CTG209	1628354	373144217	107	14	ISBP0941	ISBP1546	ISBP1986
327	ISBP1546	7.5	904.3	6BL13	6BL_CTG209
328	ISBP0926	3	911.7	6BL13	6BL_CTG31	4895176	374772571	390	49	ISBP0926	GZ6H217(6BS?)	ISBP0836	ISBP1939	ISBP1945	ISBP1842	ISBP1630
329	M6orth0524-2	0	914.7	6BL13	6BL_CTG2636	166881	379667747	3	1	M6orth0524	M6orth0524-2
330	ISBP1751	3	914.7	6BL13	6BL_CTG3039	106197	379834628	2	1	barc223	ISBP1751
331	ISBP1915	10.7	917.7	6BL13	6BL_CTG3380	884975	379940825	51	7	TNAC7028-6BL	ISBP1915	ISBP1981
332	ISBP0964	2.8	928.3	6BL13	6BL_CTG51	2624583	380825800	190	29	ISBP0964	M6orth1017	M6orth0349	M6orth0036	M6orth0636	ISBP0814	ISBP1828
333	ISBP0750	4.2	931.1	6BL13	6BL_CTG29	1673867	383450383	132	16	M6orth0163	ISBP0768	ISBP0750	TNAC3960	ISBP1508
334	ISBP0768	7.1	935.3	6BL13	6BL_CTG29
335	ISBP0706	5.6	942.5	6BL13	6BL_CTG78	2078427	385124250	190	23	M6orth1192	M6orth1195	TNAC4151	M6orth0658	ISBP0706	ISBP1683	ISBP1743
336	ISBP0955	7.1	948.1	6BL13	6BL_CTG39	753493	387202677	63	9	ISBP0955	6BL-0198I13_F	ISBP0955	ISBP0635-6BL
337	KGS1116	1.4	955.2	6BL13	6BL_CTG131	677638	387956170	48	4	ISBP0605-6BL	KGS1116	ISBP2934
338	ISBP2934	0	956.6	6BL13	6BL_CTG131
339	ISBP2774	0	956.6	6BL13	6BL_CTG473	1137825	388633808	78	9	M6orth0450	M6orth0819	ISBP2774
340	ISBP0910	2.7	956.6	6BL13	6BL_CTG101	2391961	389771633	174	24	ISBP0910	ISBP1574	ISBP1732	ISBP1839
341	ISBP0535	4.2	959.3	6BL13	6BL_CTG57-13	3500309	392163594	220	32	ISBP0535	M6orth1050	M6orth1051	ISBP0534	ISBP0855	M6orth1052	ISBP0624-6BL	ISBP0699	ISBP1579	ISBP1836	ISBP1799
342	ISBP1954	0	963.5	6BL13	6BL_CTG115	1350219	395663903	82	10	ISBP0939	ISBP1892	ISBP1954
343	M6orth0820-2	1.4	963.5	6BL13	6BL_CTG414	637182	397014122	52	7	M6orth0820	M6orth0820-2
344	TNAC8258-2	10.3	964.8	6BL13	6BL_CTG236	1931774	397651304	152	19	ISBP0756	TNAC8258	GZ6H308	BF202619-86	ISBP1866	ISBP1511	TNAC8258-2
345	ISBP0747	1.4	975.1	6BL13	6BL_CTG267	976001	399583078	72	14	ISBP0554	ISBP0700	ISBP0902	ISBP0554	M6orth0928	ISBP0747	ISBP0925-6BL	TNAC3959	ISBP1946
346	ISBP1746	5.8	976.6	6BL13	6BL_CTG527	1501929	400559079	108	24	ISBP0815-6BL	cfe279	ISBP1746
347	ISBP0801	5.8	982.4	6BL13	6BL_CTG197	1329991	402061008	8	11	GZ6H232(6BS?)	ISBP0801	ISBP1507	ISBP1842
348	TNAC1713	1.4	988.2	6BL13	6BL_CTG64	6361706	403390999	428	65	ISBP0590	ISBP0938	gpw5076	ISBP0755	ISBP0933	TNAC3953(6BS?)	GZ6H169	ISBP0620	wmc79	TNAC1713	TNAC5111	ISBP0908	ISBP1616	ISBP1764	ISBP1932	ISBP1640	ISBP1766
349	ISBP0755	0	989.6	6BL13	6BL_CTG64
350	KGS0723	8.7	989.6	6BL13	6BL_CTG347-13	2056783	409752705	170	20	cfe245	6BL-0194P04_F	ISBP1669	KGS0723
351	ISBP1571	5.6	998.3	6BL13	6BL_CTG155	3509558	411809488	199	28	6BL-0198I21_F	GZ6H226	ISBP1571	ISBP1731	ISBP1562
352	ISBP0872	5.6	1003.9	6BL13	6BL_CTG152	2144168	415319046	113	18	TNAC8252	ISBP0805	ISBP0802	ISBP0872	ISBP1590	ISBP1638
353	ISBP2942	1.4	1009.5	6BL13	6BL_CTG102	611897	417463214	40	4
354	ISBP1956	1.4	1010.9	6BL13	6BL_CTG820-13	1272495	418075111	88	13	TNAC7280(6BS?)	M6orth0698	ISBP0505	ISBP1593	ISBP1956
355	ISBP1593	5.6	1012.3	6BL13	6BL_CTG820-13
356	ISBP0764	2.8	1017.9	6BL13	6BL_CTG3364	2462759	419347606	179	23	ISBP0861	ISBP0764
357	ISBP0784	5.6	1020.7	6BL13	6BL_CTG3370	3246594	421810365	271	32	TNAC1709	ISBP0784	ISBP0772	M6orth0922	ISBP1519	ISBP1744	ISBP1792	ISBP1845
358	ISBP1621	5.5	1026.3	6BL13	6BL_CTG642	237679	425056959	14	2	ISBP1621
359	ISBP2742	1.3	1031.8	6BL10	6BL_CTG3376-10	450254	425294638	31	4	ISBP2742
360	ISBP1628	1.4	1033.2	6BL10	6BL_CTG26	2574013	425744892	185	23	TNAC1715	TNAC5112	M6orth0177	M6orth0927	TNAC3949	M6orth0907	M6orth0028	ISBP1960	ISBP1979	ISBP1628
361	ISBP1979	4.1	1034.5	6BL10	6BL_CTG26
362	ISBP0523	1.3	1038.6	6BL10	6BL_CTG439	976001	428318905	69	9	TNAC7286	TNAC4049	GZ6H378	ISBP0523	ISBP0555	ISBP1850	ISBP1861
363	TNAC7286	0	1039.9	6BL10	6BL_CTG439
364	ISBP0555	1.3	1039.9	6BL10	6BL_CTG439
365	ISBP1830	5.3	1041.3	6BL10	6BL_CTG91	2275650	429294906	158	21	ISBP0647	ISBP0765	ISBP0504	6BL-0197K12_F	ISBP1635	ISBP1830	ISBP1588
366	ISBP0776	6.7	1046.6	6BL10	6BL_CTG654	622011	431570556	51	8	ISBP0776	ISBP1983
367	ISBP0857	3.9	1053.3	6BL10	6BL_CTG108-10	411062	432192567	59	4	ISBP0857
368	ISBP0899	2.6	1057.2	6BL6	6BL_CTG3375	3190967	432603629	241	34	ISBP0593	ISBP0533	TNAC4052	ISBP0899	ISBP0900	TNAC8259	GZ6H220	ISBP1687	ISBP1645
369	ISBP0533	5.2	1059.8	6BL6	6BL_CTG3375
370	ISBP2981	5.1	1065	6BL6	6BL_CTG1138	581555	435794596	43	6	ISBP1858	ISBP2981
371	wmc105	2.5	1070.1	6BL6	6BL_CTG597	768664	436376151	41	10	wmc105	M6orth1154	GZ6H335	M6orth0638	ISBP1953	ISBP1894
372	ISBP1690	3.8	1072.6	6BL6	6BL_CTG7	1400789	437144815	116	17	M6orth0840	M6orth0520	M6orth0521	M6orth0726	GZ6H331	M6orth1160	ISBP1690
373	TNAC4053-2	0	1076.4	6BL6	6BL_CTG296	1264250	438545604	81	10	TNAC4053	TNAC4053-3	TNAC4053-2
374	TNAC4053-3	2.5	1076.4	6BL6	6BL_CTG296
375	ISBP1749	1.2	1078.9	6BL6	6BL_CTG20	2134054	439809854	169	25	M6orth0238	M6orth0646	TNAC4055	TNAC8261	GZ6H045	ISBP1749
376	ISBP0935	5.1	1080.1	6BL6	6BL_CTG1778	212394	441943908	7	2	ISBP0935
377	gwm58	2.6	1085.3	6BL6	6BL_CTG181	2128997	442156302	183	22	M6orth0541	gwm58
378	ISBP0546	5.2	1087.8	6BL6	6BL_CTG3361	6589271	444285299	391	57	M6orth0563	ISBP0758	TNAC4057	TNAC8262	M6orth0185	TNAC4056	TNAC8263	TNAC5104	ISBP0546	ISBP0689	ISBP1551	ISBP1605	ISBP1633	ISBP1883	ISBP1895	ISBP1766
379	ISBP0898	2.6	1093.1	6BL6	6BL_CTG41	3362905	450874570	249	30	ISBP0898	ISBP0782	ISBP0780	ISBP1578	ISBP1667
380	ISBP0797	2.6	1095.7	6BL6	6BL_CTG413	1552499	454237475	120	16	ISBP0797	ISBP1658
381	ISBP0773	2.6	1098.3	6BL6	6BL_CTG203	2316106	455789974	150	20	TNAC4055	TNAC8261	ISBP0808	6BL-0197O02_R	ISBP0819	M6orth1121	M6orth0184	ISBP0952	ISBP0773	ISBP0753-6BL	ISBP1827
382	ISBP0771	1.3	1100.9	6BL6	6BL_CTG163	1117597	458106080	94	10	gwm88	ISBP0736	ISBP0771
383	KGS0966	0	1102.2	6BL6	6BL_CTG30	1061970	459223677	79	10	TNAC4058	M6orth0526	KGS0966	KGS0971
384	KGS0971	1.3	1102.2	6BL6	6BL_CTG30
385	ISBP0889	2.5	1103.4	6BL6	6BL_CTG1860	930488	460285647	41	9	6BL-0194P04_F	ISBP0537	M6orth0459	ISBP0889	ISBP1936
386	ISBP0842	10.5	1106	6BL11	6BL_CTG298	2558842	461216135	165	22	TNAC4060	M6orth0284	ISBP0842
387	wmc397	0	1116.5	6BL11	6BL_CTG450	445016	463774977	41	4	TNAC8264	wmc397	M6orth0727	M6orth0359
					6BL_CTG1075	611897	464219993	38	9	M6orth0931	ISBP1714	M6orth0931-2
388	ISBP1714	0	1116.5	6BL11	6BL_CTG70-11	2910665	464831890	180	25	TNAC4062	M6orth1140	ISBP0998	fbb250b	M6orth1027	M6orth0931	ISBP1714	TNAC4062-2	M6orth1140-2	M6orth1027-2
389	M6orth0931-2	2.5	1116.5	6BL11	6BL_CTG70-11
390	TNAC4062-2	0	1119	6BL11	6BL_CTG70-11
391	M6orth1140-2	0	1119	6BL11	6BL_CTG70-11
392	M6orth0729-2	1.2	1119	6BL11	6BL_CTG3392	237679	467742555	25	2	M6orth0728	M6orth0729	TNAC4061	M6orth0729-2
393	ISBP1958	0	1120.3	6BL11	6BL_CTG3374	1314820	467980234	104	12	TNAC1748	M6orth1201	ISBP1650	ISBP1958
394	ISBP1820	0	1120.3	6BL11	6BL_CTG338	409617	469295054	36	3	ISBP0729	ISBP1820
395	ISBP2898	0	1120.3	6BL11	6BL_CTG629	793949	469704671	38	6	ISBP2898	ISBP2900
396	ISBP2900	3.7	1120.3	6BL11	6BL_CTG629
397	ISBP0884	7.5	1124	6BL11	6BL_CTG113	3094884	470498620	227	31	6BL-0197O02_R	M6orth0286	ISBP0780	bcd1407b	M6orth0860	M6orth0461	6BL-194M04_F	ISBP0884	ISBP1578	ISBP1844
398	ISBP0970	4.9	1131.6	6BL11	6BL_CTG18	2073370	473593504	179	22	ISBP0970
399	ISBP0917	2.4	1136.4	6BL11	6BL_CTG820-11	1068896	475666874	76	10	TNAC3972	cwem7	ISBP0917	TNAC1723	M6orth0462	M6orth0932
400	ISBP1849	0	1138.8	6BL11	6BL_CTG28	1072084	476735770	60	8	TNAC4064	TNAC4065	M6orth0463	M6orth1216	ISBP1849
401	TNAC4066-2	1.2	1138.8	6BL11	6BL_CTG322	566384	477807854	28	4	TNAC4066	M6orth0933	M6orth0934	ISBP1594	TNAC4066-2
402	ISBP0695	7.6	1140	6BL11	6BL_CTG27	930488	478374238	67	8	TNAC4068	M6orth0188	6BL-0194P14_F	M6orth0464	TNAC1724	ISBP0695	ISBP0591
403	ISBP0719	3.7	1147.7	6BL3	6BL_CTG50	6063343	479304726	410	61	M6orth0190	M6orth0824	M6orth1030	M6orth0825	M6orth0826	cfe196	M6orth0640	ISBP0953	TNAC1724	TNAC8301	M6orth0507	ISBP0961	M6orth0189	ISBP0719	ISBP1627	ISBP1679	ISBP1877	ISBP1935	ISBP1501	ISBP1530
404	ISBP0530	1.2	1151.4	6BL3	6BL_CTG604	3175796	485368069	244	31	ISBP0856	ISBP0530	ISBP0702	ISBP0919	ISBP1502
405	TNAC4072	2.5	1152.6	6BL3	6BL_CTG622	622011	488543865	61	10	ISBP0856	TNAC4072	M6orth0191
406	KGS0572	5	1155.1	6BL3	6BL_CTG222-03	1388730	489165876	105	14	ISBP1975	6BL-0195E12_R	KGS0572
407	ISBP0556	0	1160.1	6BL3
408	KGS1259	0	1160.1	6BL3	6BL_CTG1000	566384	490554606	38	5	ISBP0740	KGS1259
409	ISBP0633	1.2	1160.1	6BL3	6BL_CTG13	4349020	491120990	294	35	M6orth0518	M6orth0271	ISBP0913	M6orth0517	gwm193	TNAC4073	M6orth0192	ISBP0633	ISBP1661	ISBP1773	ISBP1774	ISBP1889	ISBP1890	ISBP1919
410	ISBP0783	2.5	1161.3	6BL3	6BL_CTG148	3838263	495470010	259	29	TNAC8294	M6orth0960	ISBP0783	hbg291		ISBP0893	ISBP0894	M6orth0195	cln64	ISBP0791	ISBP0558	ISBP1822	ISBP1598	M6orth0196
411	ISBP0921	5	1163.8	6BL3	6BL_CTG100	1415960	499308273	104	14	TNAC4075	TNAC8265	ISBP0962	TNAC1726	M6orth0828	M6orth0827	ISBP0921	ISBP0929	TNAC8266	M6orth0194	ISBP1974
412	ISBP0573	1.2	1168.8	6BL4	6BL_CTG428	404560	500724233	44	3	ISBP0573
413	M6orth1033	1.2	1170	6BL4	6BL_CTG81	1876147	501128793	122	17	TNAC8281-6BL	M6orth1033	TNAC4078	TNAC8269	M6orth0732	M6orth0733	ISBP0972
414	ISBP0818	1.2	1171.2	6BL4						ISBP0818
415	ISBP1623	5	1172.4	6BL4	6BL_CTG273	976001	503004940	80	8	ISBP1623
416	TNAC8271-2	1.2	1177.4	6BL4	6BL_CTG3367	814177	503980941	69	10	TNAC8271	TNAC8271-2
417	ISBP1821	4.9	1178.6	6BL4	6BL_CTG528	1132768	504795118	83	12	ISBP0892	TNAC1728	TNAC4079	ISBP0682	ISBP1821
418	ISBP0581	8.7	1183.5	6BL4	6BL_CTG242	986115	505927886	80	12	ISBP0581
419	TNAC5115-2	1.2	1192.3	6BL4	6BL_CTG224	1410903	506914001	106	10	M6orth1239	TNAC8255	ISBP0696	M6orth0199	TNAC8273		ISBP1864	TNAC5115	TNAC8272	TNAC5115-2
420	M6orth1239	2.4	1193.5	6BL4	6BL_CTG224
421	ISBP0845	3.7	1195.9	6BL4	6BL_CTG121	2371733	508324904	124	21	ISBP0845	M6orth0460	TNAC1730	TNAC8274	M6orth0832	ISBP1613	ISBP1784	ISBP1793	ISBP1836
422	M6orth0200-2	3.7	1199.6	6BL4	6BL_CTG1329	520871	510696637	46	5	M6orth0200	M6orth0200-2
423	ISBP0514	1.2	1203.3	6BL5	6BL_CTG57-05	722286	511217508	54	6	ISBP0514	ISBP1775
424	ISBP0828	0	1204.5	6BL5	6BL_CTG16	768664	511939794	45	7	ISBP0828	ISBP1647
425	ISBP1942	0	1204.5	6BL5	6BL_CTG730	606840	512708458	40	4	ISBP1942
426	ISBP0963	0	1204.5	6BL5	6BL_CTG650	1238965	513315298	60	11	ISBP0963	M6orth0823	6BL-0195E12_R	ISBP1814	ISBP1928
427	M6orth1179-2	1.2	1204.5	6BL5	6BL_CTG3368	1198509	514554263	76	11	M6orth1179	ISBP1548	M6orth1179-2
428	ISBP1631	2.4	1205.7	6BL5	6BL_CTG170	1127711	515752772	92	12	M6orth0468	fba152	M6orth0278	M6orth0253	ISBP1513	ISBP1631	ISBP1992
429	ISBP1513	2.4	1208.1	6BL5	6BL_CTG170
430	ISBP1558	0	1210.5	6BL5	6BL_CTG3372	3752294	516880483	220	29	TNAC4100	M6orth0475	M6orth0215	ISBP0786	M6orth0214	M6orth0942	ISBP1558	ISBP1643	ISBP1777	ISBP1963	ISBP1511
431	ISBP1643	4.8	1210.5	6BL5	6BL_CTG3372
432	ISBP0632	3.5	1215.3	6BL5	6BL_CTG392-05	1100909	520632777	79	10	TNAC5117	M6orth0213	ISBP0632	ISBP1965
433	ISBP1712	1.2	1218.9	6BL5	6BL_CTG3384	2351505	521733686	182	21	TNAC4050	GZ6H260(261)	ISBP1680	ISBP1712	ISBP1785	ISBP1824	ISBP1941	ISBP1976
434	ISBP0748	1.2	1220	6BL5	6BL_CTG8	3651154	524085191	212	36	ISBP0748	M6orth1042	ISBP0841	ISBP0613	M6orth1041	M6orth0839	TNAC4099	ISBP0607	ISBP0539	M6orth0474	ISBP1926
435	ISBP0539	0	1221.2	6BL5	6BL_CTG8
					6BL_CTG2139	242736	527736345	18	1	wmc748	wmc786	M6orth1040	M6orth0210	ISBP0539	ISBP1586
436	ISBP0538	2.4	1221.2	6BL5
437	ISBP0510	3.6	1223.6	6BL5
438	M6orth0212-2	2.4	1227.2	6BL5	6BL_CTG506	1259193	527979081	106	12	M6orth0212	M6orth0212-2
439	ISBP1614	2.4	1229.6	6BL5	6BL_CTG58	2508272	529238274	183	26	ISBP0781	ISBP0793	TNAC4097	ISBP0916	TNAC1733	M6orth0471	ISBP1614
440	ISBP1625	1.2	1232	6BL5	6BL_CTG3377	3084770	531746546	209	35	M6orth0473	ISBP0115	ISBP0942	M6orth1038	M6orth0941	TNAC4096	M6orth0211	M6orth0263	ISBP1625	ISBP1807
441	ISBP1897	4.9	1233.2	6BL5	6BL_CTG3389	2027857	534831316	132	17	TNAC8279	ISBP1604	ISBP1897
442	ISBP1834	3.6	1238.1	6BL5	6BL_CTG164	1683981	536859173	103	15	M6orth0208	TNAC8277	ISBP0948	ISBP1517	ISBP1834	ISBP1532
443	M6orth0446-2	0	1241.6	6BL5	6BL_CTG1031	627068	538543154	41	5	TNAC4090	M6orth0939	TNAC4027	M6orth0446	M6orth0939-2	M6orth0446-2
444	M6orth0939-2	4.8	1241.6	6BL5	6BL_CTG1031
445	ISBP0840	5.9	1246.4	6BL5	6BL_CTG356	2068313	539170222	130	18	M6orth0836	ISBP0840	ISBP0960	ISBP1540	ISBP1547	ISBP1789	ISBP1947	ISBP1564
446	ISBP0960	5.8	1252.3	6BL5	6BL_CTG356
447	ISBP0966	3.5	1258.1	6BL5	6BL_CTG215	2609412	541238535	186	21	M6orth0837	TNAC1732	TNAC5116	ISBP0966	ISBP1921
448	TNAC4092-2	2.3	1261.6	6BL5	6BL_CTG496	328705	543847947	25	2	TNAC4092	M6orth0209	TNAC4092-2
449	M6orth1151	3.5	1264	6BL5	6BL_CTG3381	637182	544176652	41	6	TNAC4087	M6orth0204	ISBP0616	M6orth1151	M6orth0203
450	KGS0871	1.1	1267.5	6BL5	6BL_CTG270	1421017	544813834	86	10	ISBP1804	KGS0871	ISBP2731
451	ISBP2731	1.2	1268.6	6BL5	6BL_CTG270
452	ISBP0928	0	1269.8	6BL5	6BL_CTG214	3170739	546234851	190	30	M6orth0962	ISBP0973	M6orth0744	ISBP0928	ISBP0837	ISBP1978	ISBP1907
453	M6orth1199-2	5.8	1269.8	6BL5	6BL_CTG90	2422303	549405590	183	26	M6orth0207	TNAC4095	ISBP0739	TNAC8276	TNAC4089	M6orth1199			ISBP1736	TNAC4089-2	M6orth1199-2
454	ISBP1736	4.6	1275.6	6BL5	6BL_CTG90
455	TNAC4089-2	3.5	1280.2	6BL5	6BL_CTG90
456	ISBP0936	2.3	1283.7	6BL5	6BL_CTG3388	1800292	551827893	133	14	ISBP0936	TNAC4086	M6orth0938	M6orth0739	ISBP1580
457	ISBP0930	0	1286	6BL5	6BL_CTG353	1421017	553628185	100	14	M6orth0937	M6orth0202	M6orth0469	ISBP0930	TNAC4085	ISBP0886
458	ISBP0940	7.1	1286	6BL5	6BL_CTG48	4480502	555049202	355	42	ISBP0940	ISBP0982	ISBP0502	M6orth0834	M6orth0835	M6orth1212	M6orth0205	M6orth0309	M6orth0310	M6orth0286	M6orth0742	ISBP1988	ISBP1880
459	M6orth0217	5.8	1293	6BL5	6BL_CTG3362	8076029	559529704	587	73	TNAC5120	M6orth0476	M6orth0477	M6orth0843	M6orth0523		M6orth1044	M6orth0276	M6orth0644	6BL-0198O01_F	ISBP0585	6BL_0195B24_R	TNAC7289	TNAC1735	TNAC5119	M6orth0479	ISBP0578	fbb364	ISBP0887	M6orth0748	wmc103	TNAC4102	M6orth0216	M6orth0217	ISBP1533	ISBP1565	ISBP1573	ISBP1662	ISBP1745	ISBP1879	ISBP1949
460	ISBP1826	2.3	1298.8	6BL5	6BL_CTG3	2305992	567605733	136	17	6BL-0194P15_F	M6orth0749	ISBP0510	TNAC4105	TNAC4106	M6orth1045	M6orth1046	ISBP0619-6BL	ISBP1529	ISBP1682	ISBP1826	ISBP1846
461	ISBP1846	3.5	1301.1	6BL5	6BL_CTG3
462	KGS1400	0	1304.7	6BL5	6BL_CTG815	232622	569911725	18	2	M6orth0747	KGS1400	ISBP3118
463	ISBP3118	5.9	1304.7	6BL5	6BL_CTG815
464	ISBP2790	1.2	1310.6	6BL5	6BL_CTG186	1097369	570144347	82	12	6BL_0195B24_R	ISBP2790
465	ISBP0694	0	1311.8	6BL5	6BL_CTG2	2928003	571241716	241	32	TNAC4107	ISBP0677	ISBP0694	ISBP0901	ISBP0778	ISBP0951	ISBP0759	ISBP1624	ISBP1681	ISBP1740	ISBP1595
466	ISBP0778	2.3	1311.8	6BL5	6BL_CTG2
467	ISBP0901	2.3	1314.1	6BL5	6BL_CTG2
468	ISBP3072	1.2	1316.4	6BL5	6BL_CTG284	434902	574169719	26	2	ISBP3072
469	M6orth0219-2	0	1317.6	6BL5	6BL_CTG1435	333762	574604621	31	4	M6orth0945	M6orth0219	M6orth0478	6BL-0195H20_R	ISBP1575	M6orth0219-2
470	6BL-0195H20_R	1.2	1317.6	6BL5	6BL_CTG1435
471	TNAC4109-2	1.2	1318.8	6BL5	6BL_CTG1800	197223	574938383	16	2	TNAC4109	TNAC8282	M6orth0223	TNAC4109-2
472	M6orth0946-2	0	1320	6BL5	6BL_CTG280	1744665	575135606	124	21	wmc182	TNAC4111	M6orth0225	ISBP0866	M6orth0946	M6orth1093	TNAC4111-2	M6orth0946-2
473	TNAC4111-2	0	1320	6BL5	6BL_CTG280
474	ISBP2904	1.1	1320	6BL5	6BL_CTG627-05	525928	576880271	35	6	ISBP1953	ISBP2904
475	ISBP2582	2.3	1321.1	6BL5	6BL_CTG347-05	451489	577406199	15	5	ISBP2582
476	ISBP1753	2.3	1323.4	6BL5	6BL_CTG11	2351505	577857688	167	24	TNAC4085	ISBP1577	ISBP1626	ISBP1753	ISBP1904	ISBP1909
477	ISBP0909	0	1325.8	6BL5	6BL_CTG9	3570242	580209193	292	36	ISBP0734	TNAC4112	M6orth0519	M6orth0750	M6orth0224	TNAC4113	M6orth0751	M6orth0752	M6orth0753	M6orth0754	M6orth0756	M6orth0947	M6orth0480	TNAC4115	M6orth0481	ISBP0911	ISBP0909	ISBP0777	ISBP1603	ISBP1719	ISBP1750	ISBP1906	ISBP1912	ISBP1975	ISBP1977
478	M6orth0226-2	0	1325.8	6BL5	6BL_CTG70-05	285359	583779435	32	3	TNAC4117	M6orth0226	M6orth0757	M6orth0226-2
479	ISBP0835	0	1325.8	6BL5	6BL_CTG226-05	1177077	584064794	101	13	ISBP0835	ISBP1755	M6orth0226	ISBP0873	ISBP0843	ISBP0860
480	ISBP3033	0	1325.8	6BL5	6BL_CTG560	525928	585241871	46	6	ISBP3033	ISBP3023
481	ISBP3023	2.3	1325.8	6BL5	6BL_CTG560
482	ISBP0691	1.1	1328.1	6BL5	6BL_CTG3382	2154282	585767799	135	19	ISBP0822	M6orth1057	TNAC8284	ISBP0691	ISBP0595	ISBP1778	ISBP1966	ISBP1530
483	KGS1132	0	1329.3	6BL5	6BL_CTG456	637182	587922081	52	10	KGS1132	ISBP2940
484	ISBP2940	1.2	1329.3	6BL5	6BL_CTG456
485	ISBP0513	2.3	1330.4	6BL5	6BL_CTG168	2300935	588559263	161	19	TNAC4123	M6orth1053	ISBP0568	ISBP0513	ISBP1632
486	ISBP0604	5.8	1332.8	6BL5	6BL_CTG135	3099941	590860198	198	26	ISBP0574	ISBP0604	TNAC5121	TNAC1740	ISBP0752	ISBP0670	ISBP1843	ISBP1955
487	TNAC4121	5.8	1338.6	6BL5	6BL_CTG10-05	758761	593960139	60	7	TNAC4122	TNAC4121	M6orth0484	wmc79	ISBP0834	M6orth0224	ISBP0651-6BL	ISBP1874
488	KGS1302	0	1344.4	6BL5	6BL_CTG93	485472	594718900	42	3	M6orth0949	KGS1302	KGS1303
489	KGS1303	4.7	1344.4	6BL5	6BL_CTG93
490	ISBP0703	4.7	1349.2	6BL5	6BL_CTG1174	343876	595204372	19	6	ISBP0703	ISBP0158-6BL
491	ISBP0636	4.7	1353.9	6BL5	6BL_CTG69	3297164	595548248	261	40	TNAC4126	M6orth0846	TNAC4124	TNAC4125	M6orth0759	M6orth0760	M6orth0761	M6orth0485	M6orth0950	TNAC3830	ISBP0831	TNAC8286	ISBP0636	M6orth0845	M6orth1055	ISBP1528	ISBP1791	ISBP1696
492	ISBP1629	2.3	1358.5	6BL8	6BL_CTG99	3605641	598845412	231	39	TNAC5122	M6orth1107	TNAC4127	M6orth0951	psp3131	ISBP0716	M6orth0697	ISBP0851	M6orth0229	ISBP1554	ISBP1592	ISBP1629	ISBP1678
493	ISBP0851	0	1360.8	6BL8	6BL_CTG99
494	ISBP0716	3.5	1360.8	6BL8	6BL_CTG99
495	ISBP1526	0	1364.3	6BL9	6BL_CTG110	3818035	602451053	337	38	M6orth1057	ISBP0704	6BL_0195B24_R	ISBP0739	ISBP0832	ISBP1526	ISBP1567	ISBP1778	ISBP1970	ISBP1902
496	ISBP1567	2.3	1364.3	6BL9	6BL_CTG110
497	ISBP0954	3.4	1366.6	6BL9
498	ISBP1760	3.4	1370	6BL9	6BL_CTG136	2235194	606269088	151	20	ISBP0649	ISBP0687	hbg552	ISBP0774	ISBP1760
499	M6orth0592-2	2.2	1373.4	6BL9	6BL_CTG2169	232622	608504282	12	2	M6orth0952	M6orth0592-2
500	ISBP0946	2.3	1375.7	6BL9	6BL_CTG3378-09	328705	608736904	36	6	ISBP0946	ISBP0838
501	M6orth0498-2	0	1377.9	6BL9	6BL_CTG762	389389	609065609	49	5	TNAC8288	M6orth0954	M6orth0498	M6orth1183	ISBP0540-6BL	M6orth0954-2	M6orth0498-2
502	M6orth0954-2	0	1377.9	6BL9	6BL_CTG762
503	TNAC4131-2	1.1	1377.9	6BL9	6BL_CTG715	242736	609454998	15	3	TNAC4131	M6orth1166	TNAC4131-2
504	ISBP1992	1.1	1379.1	6BL9	6BL_CTG392-09	471818	609697734	79	5	fba152	M6orth0278	TNAC4129-6BL	ISBP1992
505	ISBP0767	1.1	1380.2	6BL9	6BL_CTG178	6306079	610169552	388	56	M6orth0497	ISBP0767	M6orth1060	ISBP0981	TNAC1744	TNAC8290	TNAC1743	Ahas	TNAC8289	ISBP0959	fbb70	ISBP0602	fba251	ISBP1553	ISBP1589	ISBP1597	ISBP1738
506	M6orth0563-2	2.2	1381.3	6BL9	6BL_CTG226-09	724355	616475631	39	8	M6orth0563	M6orth0073	ISBP0605-6BL	ISBP1568	ISBP1648
					6BL_CTG2489	146653	617199986	9	3	M6orth0563
507	ISBP1787	3.4	1383.6	6BL9	6BL_CTG205	1648582	617346639	119	11	ISBP1787
508	gpw3241	0	1387	6BL9	6BL_CTG77	5077228	618995221	356	45	gpw3241	ISBP0943	ISBP0727	wg286	M6orth0766	M6orth0765	M6orth0764	ISBP0617	TNAC1745	M6orth0955	ISBP0804	ISBP0635-6BL	M6orth0956	barc354	wmc539	M6orth0763	ISBP1825	ISBP1916	ISBP1948	ISBP1953	ISBP1870	ISBP1799
509	TNAC4136-2	2.3	1387	6BL9	6BL_CTG84	844519	624072449	69	6	TNAC4136	cfe80	TNAC4136-2
510	ISBP0551	1.1	1389.2	6BL9	6BL_CTG343	2493101	624916968	170	26	ISBP0551	ISBP0878	TNAC4137	M6orth0768	M6orth0514	M6orth0267	M6orth1240	M6orth0829	ISBP1788	ISBP1848
511	ISBP0728	3.4	1390.3	6BL9	6BL_CTG38	3029143	627410069	177	27	ISBP0728	M6orth0073	ISBP0770	ISBP0714	ISBP0507	M6orth1094
512	barc79	4.5	1393.7	6BL9	6BL_CTG3371	394446	630439212	75	7	barc79	ISBP0681	ISBP0798	ISBP1501	ISBP1562
513	TNAC4138-2	2.2	1398.2	6BL9	6BL_CTG247	1223794	630833658	123	21	M6orth0513	TNAC4139	M6orth0512	TNAC1746	TNAC4138	M6orth0957	ISBP1902	TNAC4138-2
514	M6orth0770	1.1	1400.4	6BL9	6BL_CTG2777	171938	632057452	8	2	TNAC8298	M6orth0770	M6orth0769	M6orth0963	TNAC8298-2	M6orth0963-2
515	TNAC8298-2	0	1401.6	6BL9	6BL_CTG2777
516	ISBP1520	0	1401.6	6BL9	6BL_CTG605	379275	632229390	30	4	M6orth0262	ISBP0779	ISBP1520
517	ISBP1729	0	1401.6	6BL9	6BL_CTG512	561327	632608665	34	6	ISBP1729
518	ISBP1697	0	1401.6	6BL9	6BL_CTG1197	293306	633169992	33	5	6BL-0194P15_F	ISBP1697
519	KGS1102	0	1401.6	6BL9	6BL_CTG188	702923	633463298	47	7	KGS1102	ISBP2924
520	ISBP2924	1.1	1401.6	6BL9	6BL_CTG188
521	ISBP3144	2.2	1402.7	6BL9	6BL_CTG2662	146653	634166221	8	2	M6orth1207	ISBP1596	ISBP3144
522	ISBP0918	0	1404.9	6BL9	6BL_CTG165	2700438	634312874	173	25	ISBP0494-6BL	ISBP0918	TNAC8297	TNAC8281-6BL	ISBP0937	M6orth0466	M6orth0467	TNAC8267	TNAC4076	ISBP0804	ISBP0521	6BL-0197N12_R	TNAC1727	M6orth1032	ISBP1968	ISBP1706
523	ISBP1833	3.3	1404.9	6BL9	6BL_CTG3373	399503	637013312	45	3	ISBP1833
524	ISBP0710	2.2	1408.2	6BL1	6BL_CTG349	1673867	637412815	109	13	M6orth0849	ISBP0710-6BL	ISBP1934
525	ISBP1934	1.1	1410.4	6BL1	6BL_CTG349
526	ISBP0713	1.1	1411.4	6BL14	6BL_CTG198	662467	639086682	52	5	ISBP0713	ISBP0897	ISBP1854
527	KGS1306	0	1412.5	6BL14	6BL_CTG1230	485472	639749149	42	9	KGS1306	ISBP3063
528	ISBP3063	3.3	1412.5	6BL14	6BL_CTG1230
529	ISBP0853	4.4	1415.8	6BL14	6BL_CTG379	1360333	640234621	113	12	M6orth1065	M6orth1066	ISBP0853	barc361	ISBP1574	ISBP1881
530	ISBP3018	1.1	1420.2	6BL14	6BL_CTG222-14	1190340	641594954	79	12
531	ISBP2579	2.2	1421.3	6BL14	6BL_CTG222-14					ISBP0729
532	ISBP0532	3.3	1423.5	6BL14
533	ISBP1642	2.2	1426.8	6BL14	6BL_CTG12	3919175	642785294	270	36	M6orth0201	ISBP0763	M6orth0961	M6orth0280	ISBP0582	ISBP1636	ISBP1642	ISBP1685	ISBP1810	ISBP1912
534	ISBP1951	1.1	1428.9	6BL14	6BL_CTG1	1855919	646704469	174	21	TNAC4144	TNAC4145	M6orth1064	ISBP0976	M6orth0123	M6orth0913	M6orth0914	ISBP1768	ISBP1951
535	ISBP1768	1.1	1430	6BL14	6BL_CTG1
536	ISBP1780	0	1431.2	6BL14	6BL_CTG4	1471587	648560388	150	21	TNAC4143	ISBP0686	6BL-0194P14_F		ISBP1780
537	ISBP0686	1.1	1431.2	6BL14	6BL_CTG4
538	ISBP1691	3.3	1432.3	6BL14	6BL_CTG3365	4333849	650031975	256	28	TNAC4141	M6orth0258	ISBP0790	M6orth0264	TNAC4140	M6orth0958	M6orth1063	ISBP1691	ISBP1754	ISBP1950
539	ISBP0742	1.1	1435.5	6BL14	6BL_CTG3363	4020315	654365824	334	42	TNAC4204	M6orth1031	TNAC4159	ISBP0610	ISBP0742	M6orth0393	ISBP1618	ISBP1874	ISBP1985	ISBP1873	TNAC4160	ISBP1610
540	ISBP0795	0	1436.6	6BL14	6BL_CTG233-14a	1096759	658386139	97	10	ISBP0795	M6orth0259	ISBP1952
541	M6orth0259	0	1436.6	6BL14	6BL_CTG233-14a
542	TNAC4157-2	0	1436.6	6BL14	6BL_CTG10-14	642028	659482898	26	5	TNAC4157	ISBP1655	TNAC4157-2
543	M6orth1143-2	0	1436.6	6BL14	6BL_CTG15	1021514	660124926	97	9	M6orth1143	M6orth1143-2
544	ISBP0558	1.1	1436.6	6BL14
545	M6orth0773	4.4	1437.7	6BL14	6BL_CTG410	2892604	661146440	232	28	TNAC8301	M6orth0772	M6orth0773	M6orth0260	ISBP0579	M6orth0972	ISBP0850	ISBP1510	ISBP1524-1	ISBP1609
546	ISBP0592	1.1	1442.1	6BL14	6BL_CTG217	4212481	664039044	361	41	TNAC8300	TNAC8257	M6orth0509	ISBP0592	M6orth0272	TNAC8066	M6orth0508	ISBP1527	ISBP1887	ISBP1900	ISBP1639	ISBP1842
547	ISBP0562	1.1	1443.2	6BL14	6BL_CTG52	2624583	668251525	161	28	TNAC4161	ISBP0562	M6orth0775	M6orth0505	TNAC8301	TNAC4162	ISBP1987
548	ISBP0978	1.1	1444.2	6BL14	6BL_CTG65	4885062	670876108	328	37	M6orth1249	ISBP0508-6BL	ISBP0978	ISBP0987	M6orth0967	ISBP0524	ISBP0534	TNAC1753	ISBP0540-6BL	GZ6H177(6BS?)	M6orth1233	ISBP1637	ISBP1901	ISBP1933	ISBP1563	ISBP1838
549	ISBP0603	2.1	1445.3	6BL14	6BL_CTG66-14a	1747699	675761170	111	17	ISBP0603	TNAC5125	TNAC8304	M6orth0254	ISBP1819	ISBP1684	ISBP1925
550	M6orth0255	3.2	1447.4	6BL14	6BL_CTG98	2174510	677508869	158	23	M6orth0850	ISBP0726	TNAC4170	M6orth0650	M6orth1174	TNAC1755	TNAC5126	TNAC5127	M6orth0255	ISBP1823
551	ISBP0548	0	1450.7	6BL14	6BL_CTG3393	627068	679683379	48	5	ISBP0548	ISBP0557	ISBP1514
552	ISBP2767	0	1450.7	6BL14	6BL_CTG3394	1163110	680310447	90	8	ISBP2767	ISBP2770
553	ISBP2770	5.4	1450.7	6BL14	6BL_CTG3394
554	ISBP0938	1.1	1456.1	6BL14
555	ISBP0945	1.1	1457.2	6BL14	6BL_CTG383	935545	681473557	72	9	TNAC1752	ISBP0945	ISBP1617	ISBP1869
556	ISBP1813	0	1458.2	6BL14	6BL_CTG265	1299649	682409102	96	11	TNAC7291	TNAC4167	M6orth0256	ISBP1813
557	ISBP0958	1.1	1458.2	6BL14	6BL_CTG173	2639754	683708751	157	24	ISBP0958	TNAC8287	bcd2014b	M6orth0924	M6orth1056	M6orth0486	ISBP1837
558	M6orth1232	1.1	1459.3	6BL14	6BL_CTG92	3256708	686348505	232	33	M6orth0853	M6orth0289	M6orth0530	TNAC8302	TNAC4163	M6orth0776	M6orth0964	ISBP0762	wmc152	ISBP0565	TNAC4165	M6orth1232	TNAC4166	ISBP1539	ISBP1543	ISBP1893	ISBP1870
559	ISBP0565	3.2	1460.3	6BL14	6BL_CTG92
560	ISBP1878	3.1	1463.5	6BL14	6BL_CTG337	935545	689605213	61	6	M6orth1073	TNAC4178	M6orth0499	ISBP1878
561	ISBP1776	1	1466.6	6BL14	6BL_CTG42	2007629	690540758	175	25	gpw4138	M6orth0527	ISBP1620	ISBP1776
562	ISBP1620	0	1467.7	6BL14	6BL_CTG42
563	ISBP1710	1	1467.7	6BL14	6BL_CTG36	8723325	692548387	588	75	M6orth0415	M6orth0968	ISBP0527	TNAC1756	TNAC4173	M6orth1095	6BL-0195H06_R	ISBP0775	M6orth0936	M6orth0197	M6orth0176	ISBP0578	ISBP1542	ISBP1641	ISBP1710	ISBP1940
564	ISBP0775	3.1	1468.7	6BL14	6BL_CTG36
565	TNAC4176-2	0	1471.8	6BL14	6BL_CTG888	804063	701271712	50	6
566	M6orth0500-2	2.1	1471.8	6BL14	6BL_CTG888					M6orth0500	TNAC4176	TNAC4176-2	M6orth0500-2
567	gpw1014	3.1	1473.9	6BL14	6BL_CTG498	2265536	702075775	133	21	barc223	gpw1014	TNAC4179	M6orth1074	TNAC4180-6BL	ISBP0614	ISBP1550
568	ISBP2976	0	1477	6BL14	6BL_CTG139	581555	704341311	39	5	ISBP2976	ISBP2965
569	ISBP2965	0	1477	6BL14	6BL_CTG139
570	KGS1269	1	1477	6BL14	6BL_CTG412	530985	704922866	40	4	ISBP1608	ISBP1561	KGS1269	KGS1265
571	KGS1265	1	1478.1	6BL14	6BL_CTG412
572	ISBP0659	5.2	1479.1	6BL14	6BL_CTG129	1997515	705453851	167	18	M6orth1075	M6orth1141	M6orth1133	M6orth0779	TNAC8305	TNAC4182	TNAC4181	ISBP0659	ISBP1535	ISBP1730	ISBP1742
573	ISBP0608	6.1	1484.2	6BL14	6BL_CTG378	2351505	707451366	193	21	ISBP0608	ISBP0576	ISBP1608	ISBP1675
574	ISBP0792	4.1	1490.4	6BL14	6BL_CTG66-14b	4077965	709802871	274	38	ISBP0792	ISBP1884	M6orth0283	ISBP0115	ISBP1722	ISBP1899	ISBP0842	TNAC4059	ISBP1539	ISBP1543	M6orth0289	M6orth0530	ISBP0885	ISBP0891	ISBP0503
575	ISBP1722	0	1494.5	6BL14	6BL_CTG66-14b
					6BL_CTG79	1916603	713880836	152	18	ISBP0115	M6orth0969	ISBP0501	ISBP1722	M6orth0969-2
576	M6orth0969-2	0	1494.5	6BL14	6BL_CTG79
577	ISBP0707	4.2	1494.5	6BL14	6BL_CTG71	8586786	715797439	586	76	M6orth1080	M6orth0297	TNAC1751	TNAC5124	M6orth0504	TNAC8302	TNAC8300	TNAC8257	M6orth0231	ISBP0707	ISBP0991	ISBP0888	TNAC8306	M6orth0970	ISBP0615	barc24	M6orth0780	M6orth0283	ISBP1503	ISBP1619	ISBP1665	ISBP1689	ISBP1720	ISBP1756	ISBP1785	ISBP1857	ISBP1920	ISBP1964	ISBP1596
578	DuPw216	3.1	1498.7	6BL14	6BL_CTG3366	3544957	724384225	293	38	TNAC4119	M6orth0948	M6orth0758	M6orth1206	TNAC4120	TNAC8285	DuPw216	M6orth0282	fbb57	M6orth0232	ISBP1634	ISBP1652	ISBP1771	ISBP1795
579	KGS0899	2.1	1501.8	6BL14	6BL_CTG3376-14	950535	727929182	108	10	KGS0899
580	ISBP0550	0	1504	6BL14
581	ISBP1670	0	1504	6BL14	6BL_CTG105	2103712	728879717	118	16	ISBP0979	ISBP0750	TNAC1758	TNAC5128	M6orth1076	M6orth1077	M6orth0233	M6orth0234	ISBP1670	ISBP1767
582	M6orth0487	0	1504	6BL14	6BL_CTG223	1613183	730983429	111	12	6BL-0194P04_F	TNAC4187	TNAC4188	M6orth0487	TNAC4186	ISBP1913	ISBP1914	ISBP1923	ISBP1538
583	barc178	0	1504	6BL14	6BL_CTG95	3772522	732596612	235	35	M6orth0973	M6orth0974	barc178	ISBP0584	ISBP1622	ISBP1660	ISBP1995	ISBP1557
584	ISBP0924	0	1504	6BL14	6BL_CTG212	1962116	736369134	1	19	fba42c	ISBP0924	M6orth0975	M6orth0235	TNAC4189	TNAC8307	ISBP1994
585	ISBP1967	0	1504	6BL14	6BL_CTG330	839462	738331250	138	7	M6orth0542	ISBP1967
586	M6orth0542	0	1504	6BL14	6BL_CTG330
587	ISBP0601	0	1504	6BL14	6BL_CTG33	3281993	739170712	234	32	M6orth0296	M6orth0535	M6orth0537	ISBP0526	M6orth0976	M6orth1096	M6orth0977	ISBP0601	6BL-0195F01_F	ISBP1673	ISBP1779	ISBP1874	ISBP1686
588	KGS1282	0	1504	6BL14	6BL_CTG158	520871	742452705	32	5	6BL-0198F02_R	ISBP0859	KGS1282	KGS1295
589	KGS1295	1	1504	6BL14	6BL_CTG158
590	ISBP1664	0	1505	6BL14	6BL_CTG814	1046799	742973576	128	16	TNAC5129	M6orth0853	ISBP1664
591	ISBP0821	0	1505	6BL14	6BL_CTG277	601783	744020375	69	11	ISBP0821	ISBP0874	6BL-194M04_F	ISBP1531	ISBP1931
592	ISBP1783	0	1505	6BL14	6BL_CTG199	510757	744622158	51	6	ISBP0561	ISBP1783
593	KGS1253	0	1505	6BL14	6BL_CTG3369	576498	745132915	39	3	ISBP0528	KGS1253	KGS1257
594	KGS1257	0	1505	6BL14	6BL_CTG3369
595	KGS1049	0	1505	6BL14	6BL_CTG3383	824291	745709413	74	12	KGS1049	ISBP2892
596	ISBP2892	1	1505	6BL14	6BL_CTG3383
597	ISBP1817	2	1506.1	6BL14	6BL_CTG621	156767	746533704	15	2	ISBP0678	M6orth0745	ISBP1817
598	ISBP0827	0	1508.1	6BL14	6BL_CTG491	2032914	746690471	154	18	gwm219	fba111a	TNAC4192	M6orth0237	M6orth0488	ISBP0525	ISBP0827	ISBP1671	ISBP1709	ISBP1971	ISBP1980
599	ISBP0760	1	1508.1	6BL14	6BL_CTG88	2821806	748723385	242	28	M6orth0614	M6orth0409	ISBP0745	ISBP0904	ISBP0760	ISBP0903	ISBP0741	ISBP1735	ISBP1748	ISBP1770	ISBP1896	ISBP1937
600	ISBP0829	1	1509.1	6BL14	6BL_CTG85	2928003	751545191	219	28	M6orth1211	ISBP0829	TNAC4200	M6orth0242	M6orth0492	ISBP0994	M6orth1196	TNAC4203	TNAC8312	M6orth1248	M6orth0781	M6orth0979	M6orth0243	cfe124	cfe125	ISBP1752	ISBP1859	ISBP1927
601	TNAC4202-2	0	1510.2	6BL14	6BL_CTG828	1173224	754473194	105	9	TNAC4202	ISBP0794	ISBP0954	TNAC4202-2
602	TNAC8311	0	1510.2	6BL14	6BL_CTG516	1244022	755646418	100	14	M6orth0239	TNAC4197	TNAC4198	TNAC4199	TNAC8310	ISBP0207	TNAC8311	TNAC4148	6BL-0198F02_R
603	ISBP0541	0	1510.2	6BL14	6BL_CTG157	2680210	756890440	181	25	M6orth0951	TNAC4194	M6orth1084	TNAC4195	ISBP0541	wmc417	ISBP0833	TNAC4046	M6orth0183	GZ6H150	ISBP1534	ISBP1585	ISBP1829	ISBP1961
604	ISBP0907	0	1510.2	6BL14	6BL_CTG946	384332	759570650	27	10	TNAC4201	ISBP0907	6BL-0195F24_F
605	KGS0979	0	1510.2	6BL14	6BL_CTG24	1031628	759954982	65	9	ISBP0540-6BL	ISBP1544	ISBP1699	KGS0979	ISBP2811
606	ISBP2811	0	1510.2	6BL14	6BL_CTG24
607	ISBP3077	4	1510.2	6BL14
608	hbg220	4.9	1514.2	6BL14	6BL_CTG6	1936831	760986610	147	18	ISBP0718-6BL	hbg244	hbg220	ISBP0749	ISBP0619-6BL	ISBP1549
609	hbg244	7	1519.1	6BL14	6BL_CTG6
610	ISBP1727	4	1526.1	6BL14	6BL_CTG806	890032	762923441	69	7	M6orth0491	ISBP1727	ISBP1781
611	KGS1392	3	1530.1	6BL14	6BL_CTG461	323648	763813473	23	2	KGS1392
612	TNAC5131-2	2	1533.1	6BL14	6BL_CTG286	1638468	764137121	90	12	M6orth1079	gpw7067	TNAC5131	gwm608-02	M6orth0980	ISBP1699	M6orth1079-2	TNAC5131-2
613	M6orth1079-2	0	1535.2	6BL14	6BL_CTG286
614	ISBP0515	0	1535.2	6BL14	6BL_CTG936	1259193	765775589	84	13	ISBP0544	ISBP0685	ISBP0690-6BL	ISBP0515	ISBP0542	ISBP1656	ISBP1962
615	ISBP0685	0	1535.2	6BL14	6BL_CTG936
616	TNAC4211-2	0	1535.2	6BL14	6BL_CTG1053	1006343	767034782	58	7	ISBP0589	TNAC4212	TNAC4211	TNAC8315	M6orth0248	ISBP1576	ISBP1668	ISBP1857	TNAC4211-2
617	TNAC1764-2	0	1535.2	6BL14	6BL_CTG504	348933	768041125	50	6	TNAC4215	M6orth0247	TNAC1764	ISBP0906	ISBP0834	TNAC4215-2	TNAC1764-2
618	TNAC4215-2	0	1535.2	6BL14	6BL_CTG504
619	TNAC4215	0	1535.2	6BL14	6BL_CTG504
					6BL_CTG233-14b	1932384	768390058	162	19	TNAC5132	M6orth0494	TNAC3996	M6orth0785	ISBP0968	M6orth0246	TNAC1764	TNAC4215	M6orth0247	ISBP1646	ISBP1898
620	ISBP2945	0	1535.2	6BL14	6BL_CTG1300	611897	770322442	45	7	ISBP2945	KGS1192
621	KGS1192	0	1535.2	6BL14	6BL_CTG1300
622	KGS1373	0	1535.2	6BL14	6BL_CTG985	384332	770934339	43	5	ISBP0925-6BL	KGS1373	ISBP3086
623	ISBP3086	0	1535.2	6BL14	6BL_CTG985
624	ISBP1797	0	1535.2	6BL14	6BL_CTG2761	187109	771318671	20	2	M6orth0855	ISBP0717	ISBP1797
625	ISBP0564	1	1535.2	6BL14	6BL_CTG123	5476731	771505780	379	54	ISBP0847	M6orth1175	M6orth0458	TNAC4054	GZ6H055	M6orth0854	M6orth0783	ISBP0564	ISBP0882	ISBP0977	TNAC4210	ISBP1677	ISBP1718	ISBP1785	ISBP1794	ISBP1818	ISBP1871	ISBP1882	ISBP1922	ISBP1649
626	ISBP0977	2	1536.2	6BL14	6BL_CTG123
627	gpw7262	0	1538.2	6BL14	6BL_CTG22	2766179	776982511	212	22	M6orth1083	ISBP0986	TNAC3977	M6orth1148	ISBP0580	M6orth0787	gpw7262	TNAC4216	M6orth0495	M6orth0316	M6orth0545	M6orth1117	ISBP1651	ISBP1653	ISBP1765	ISBP1800
628	ISBP0580	3	1538.2	6BL14	6BL_CTG22
629	ISBP0950	0	1541.3	6BL14	6BL_CTG3390	738322	779748690	52	6	ISBP0950
630	KGS0993	0	1541.3	6BL14	6BL_CTG355	950716	780487012	78	9	M6orth0496	fbb82a	ISBP0612	ISBP1860	KGS0993	KGS1039
631	KGS1039	0	1541.3	6BL14	6BL_CTG355
632	ISBP3084	0	1541.3	6BL14	6BL_CTG1027	389389	781437728	18	4	wmc597	ISBP3084	ISBP3080
633	ISBP3080	0	1541.3	6BL14	6BL_CTG1027
634	ISBP1582	1	1541.3	6BL14	6BL_CTG3386	723151	781827117	70	5	wmc621	M6orth0864	TNAC4218	M6orth0981	ISBP1582
635	ISBP0730	2	1542.3	6BL14	6BL_CTG546	950716	782550268	92	16	TNAC4223	TNAC4222-6BL	M6orth0789	M6orth0982	TNAC4220	M6orth0788	ISBP0730	ISBP1903
636	KGS1376	0	1544.2	6BL14	6BL_CTG86	379275	783500984	31	3	hbe321	KGS1376	ISBP3106
637	ISBP3106	1	1544.2	6BL14	6BL_CTG86
638	ISBP0512	2	1545.2	6BL14	6BL_CTG174	2498158	783880259	163	22	M6orth1145	M6orth1208	wmc388	TNAC1765	TNAC4224	ISBP0512	M6orth0281	TNAC4128	ISBP1908
639	ISBP0974	0	1547.2	6BL14	6BL_CTG1451	1016457	786378417	84	15	ISBP0974	ISBP1782
640	KGS1407	0	1547.2	6BL14	6BL_CTG3358	187109	787394874	20	6	hbe385	KGS1407	KGS1433
641	KGS1433	1	1547.2	6BL14	6BL_CTG3358
642	M6orth1098-2	0	1548.2	6BL14	6BL_CTG3379	576498	787581983	97	10	TNAC5133	M6orth1098	M6orth1098-2
643	KGS0731	0	1548.2	6BL14	6BL_CTG143	2331277	788158481	201	20	M6orth1187	TNAC4228	KGS0731	KGS0850
644	KGS0850	0	1548.2	6BL14	6BL_CTG143
645	M6orth1085-2	0	1548.2	6BL14	6BL_CTG124	475358	790489758	43	6	M6orth0651	M6orth0653	M6orth0516	M6orth1085	M6orth1172	M6orth1085-2
646	M6orth1172	0	1548.2	6BL14	6BL_CTG124
647	ISBP3137	0	1548.2	6BL14	6BL_CTG1927	182052	790965116	7	2	M6orth0142	ISBP3137	KGS1441
648	KGS1441	1	1548.2	6BL14	6BL_CTG1927
649	ISBP2986	1.9	1549.2	6BL14	6BL_CTG746	576498	791147168	45	7	M6orth1250	ISBP0834	ISBP1522	ISBP2986
650	ISBP1809	0	1551.1	6BL14	6BL_CTG25	505700	791723666	33	3	M6orth1086	ISBP1809
651	TNAC4232-2	0	1551.1	6BL14	6BL_CTG1415	192166	792229366	4	1	TNAC4232	TNAC4232-2
652	ISBP0675	9.6	1551.1	6BL14	6BL_CTG2014	171938	792421532	3	1	ISBP0675	ISBP0961
653	ISBP1990	------	1560.7	6BL14	6BL_CTG196	2164396	792593470	154	22	6BL-0196A07_F	TNAC8318	M6orth1203	M6orth0861	M6orth0863	M6orth0533	TNAC4231	ISBP1990
